# Supplementary material for: Global, regional, and national estimates of the impact of a maternal Klebsiella pneumoniae vaccine: A Bayesian modeling analysis
Source: PLoS Med. 2023 May 22;20(5):e1004239. doi: 10.1371/journal.pmed.1004239 (PMC10270628; doi:10.1371/journal.pmed.1004239)
Supplement: S1 Table — (XLSX) [file pmed.1004239.s003.xlsx]

## Sheet: Sheet1
id	displayname	Genome	data check1	data check	year	Isolation source	Host	Sample accession	Alternative sample name 2	Country	Datacheck2	check2	TOTAL ARG
5f49798064435fa4cd747639	ERR486274	ERR486274.fasta	ERR486274.fasta	1	2001	Blood	Human	SAMEA2273516	MDR0930-sc-1792131	United Kingdom	ERR486274.fasta	1	11
5f4884a9f87f39c3be91ce6f	ERR486281	ERR486281.fasta	ERR486281.fasta	1	2001	Blood	Human	SAMEA2273523	MDR0937-sc-1792138	United Kingdom	ERR486281.fasta	1	9
5f47e725f87f396c5191c34c	ERR486283	ERR486283.fasta	ERR486283.fasta	1	2001	Blood	Human	SAMEA2273525	MDR0940-sc-1792140	United Kingdom	ERR486283.fasta	1	13
5f47c4fe64435fad647446c1	ERR486284	ERR486284.fasta	ERR486284.fasta	1	2001	Blood	Human	SAMEA2273527	MDR0942-sc-1792142	United Kingdom	ERR486284.fasta	1	4
5f4a0be0f87f39645b91f6af	ERR486285	ERR486285.fasta	ERR486285.fasta	1	2001	Blood	Human	SAMEA2273528	MDR0943-sc-1792143	United Kingdom	ERR486285.fasta	1	7
5f499b8164435f05077478e0	ERR486749	ERR486749.fasta	ERR486749.fasta	1	2001	Blood	Human	SAMEA2273526	MDR0941-sc-1792141	United Kingdom	ERR486749.fasta	1	12
5f47e8a6677a5525e9245c42	ERR486750	ERR486750.fasta	ERR486750.fasta	1	2001	Blood	Human	SAMEA2273529	MDR0944-sc-1792144	United Kingdom	ERR486750.fasta	1	4
5f48a13af87f393b5b91d93c	ERR486288	ERR486288.fasta	ERR486288.fasta	1	2002	Blood	Human	SAMEA2273532	MDR0947-sc-1792147	United Kingdom	ERR486288.fasta	1	4
5f494124f87f39dfee91e6fe	ERR486289	ERR486289.fasta	ERR486289.fasta	1	2002	Blood	Human	SAMEA2273533	MDR0948-sc-1792148	United Kingdom	ERR486289.fasta	1	11
5f4941fb64435f87177470f1	ERR486290	ERR486290.fasta	ERR486290.fasta	1	2002	Blood	Human	SAMEA2273534	MDR0949-sc-1792149	United Kingdom	ERR486290.fasta	1	12
5f49e390f87f39249091f395	ERR486291	ERR486291.fasta	ERR486291.fasta	1	2002	Blood	Human	SAMEA2273536	MDR0953-sc-1792151	United Kingdom	ERR486291.fasta	1	10
5f495d89f87f393ac091e995	ERR486292	ERR486292.fasta	ERR486292.fasta	1	2002	Blood	Human	SAMEA2273537	MDR0954-sc-1792152	United Kingdom	ERR486292.fasta	1	4
5f49281364435f07bf746e3c	ERR486302	ERR486302.fasta	ERR486302.fasta	1	2002	Blood	Human	SAMEA2273549	MDR0966-sc-1792164	United Kingdom	ERR486302.fasta	1	4
5f49c8c1677a550df024829f	ERR486305	ERR486305.fasta	ERR486305.fasta	1	2002	Blood	Human	SAMEA2273552	MDR0970-sc-1792167	United Kingdom	ERR486305.fasta	1	4
5f487f8b677a55f635246875	ERR486306	ERR486306.fasta	ERR486306.fasta	1	2002	Blood	Human	SAMEA2273553	MDR0971-sc-1792168	United Kingdom	ERR486306.fasta	1	4
5f49fecb677a55affc24866b	ERR486310	ERR486310.fasta	ERR486310.fasta	1	2002	Blood	Human	SAMEA2273557	MDR0975-sc-1792172	United Kingdom	ERR486310.fasta	1	13
5f49eab464435f0522747f1e	ERR486311	ERR486311.fasta	ERR486311.fasta	1	2002	Blood	Human	SAMEA2273558	MDR0976-sc-1792173	United Kingdom	ERR486311.fasta	1	4
5f48ff54677a5515f62471f5	ERR486352	ERR486352.fasta	ERR486352.fasta	1	2002	Blood	Human	SAMEA2273605	MDR0967-sc-1792229	United Kingdom	ERR486352.fasta	1	2
5f48c908677a55f849246d97	ERR486513	ERR486513.fasta	ERR486513.fasta	1	2002	Blood	Human	SAMEA2273880	MDR0950-sc-1792506	United Kingdom	ERR486513.fasta	1	3
5f48827464435fb8af7457e7	ERR486753	ERR486753.fasta	ERR486753.fasta	1	2002	Blood	Human	SAMEA2273543	MDR0960-sc-1792158	United Kingdom	ERR486753.fasta	1	14
5f488fea64435f5eb57458be	ERR2929690	ERR2929690.fasta	ERR2929690.fasta	1	2002	Urine	Human	SAMEA5128437	AJ218	Australia	ERR2929690.fasta	1	7
5f47f10df87f392ee091c42f	SRR10083373	SRR10083373.fasta	SRR10083373.fasta	1	2003	Blood	Human	SAMN07732088	KPBr1	Brazil	SRR10083373.fasta	1	10
5f48bf0ff87f39dbb791dbbf	ERR486316	ERR486316.fasta	ERR486316.fasta	1	2003	Blood	Human	SAMEA2273563	MDR0981-sc-1792178	United Kingdom	ERR486316.fasta	1	17
5f48ccf9f87f3927f891dcf7	ERR486321	ERR486321.fasta	ERR486321.fasta	1	2003	Blood	Human	SAMEA2273569	MDR0989-sc-1792184	United Kingdom	ERR486321.fasta	1	13
5f48b7e6f87f392a2491db04	ERR486323	ERR486323.fasta	ERR486323.fasta	1	2003	Blood	Human	SAMEA2273571	MDR0992-sc-1792186	United Kingdom	ERR486323.fasta	1	19
5f48668e64435f686f7455d4	ERR486326	ERR486326.fasta	ERR486326.fasta	1	2003	Blood	Human	SAMEA2273574	MDR0996-sc-1792189	United Kingdom	ERR486326.fasta	1	15
5f493b3e64435f4c6b74702c	ERR486328	ERR486328.fasta	ERR486328.fasta	1	2003	Blood	Human	SAMEA2273576	MDR0998-sc-1792191	United Kingdom	ERR486328.fasta	1	6
5f4989bef87f39154091ed29	ERR486333	ERR486333.fasta	ERR486333.fasta	1	2003	Blood	Human	SAMEA2273582	MDR1005-sc-1792197	United Kingdom	ERR486333.fasta	1	4
5f495a9bf87f39e6a091e92e	ERR486334	ERR486334.fasta	ERR486334.fasta	1	2003	Blood	Human	SAMEA2273583	MDR1006-sc-1792198	United Kingdom	ERR486334.fasta	1	13
5f488e1e64435f0239745898	ERR486335	ERR486335.fasta	ERR486335.fasta	1	2003	Blood	Human	SAMEA2273584	MDR1007-sc-1792199	United Kingdom	ERR486335.fasta	1	14
5f4878d464435f33ec745701	ERR486336	ERR486336.fasta	ERR486336.fasta	1	2003	Blood	Human	SAMEA2273585	MDR1008-sc-1792200	United Kingdom	ERR486336.fasta	1	4
5f47dabe677a55c30b245b23	ERR486353	ERR486353.fasta	ERR486353.fasta	1	2003	Blood	Human	SAMEA2273606	MDR0987-sc-1792230	United Kingdom	ERR486353.fasta	1	11
5f49fee0f87f39eed591f594	ERR486354	ERR486354.fasta	ERR486354.fasta	1	2003	Blood	Human	SAMEA2273607	MDR0988-sc-1792231	United Kingdom	ERR486354.fasta	1	12
5f48a1c864435f53d7745a31	ERR486358	ERR486358.fasta	ERR486358.fasta	1	2003	Blood	Human	SAMEA2273611	MDR0995-sc-1792235	United Kingdom	ERR486358.fasta	1	4
5f48cdb664435f98a6745ddc	ERR486470	ERR486470.fasta	ERR486470.fasta	1	2003	Blood	Human	SAMEA2273863	MDR0991-sc-1792489	United Kingdom	ERR486470.fasta	1	11
5f4a297f677a5539e92489b3	ERR486754	ERR486754.fasta	ERR486754.fasta	1	2003	Blood	Human	SAMEA2273564	MDR0982-sc-1792179	United Kingdom	ERR486754.fasta	1	18
5f4986e064435f3a6c747723	ERR486755	ERR486755.fasta	ERR486755.fasta	1	2003	Blood	Human	SAMEA2273577	MDR0999-sc-1792192	United Kingdom	ERR486755.fasta	1	12
5f486c3ff87f39b2b591ccde	ERR486756	ERR486756.fasta	ERR486756.fasta	1	2003	Blood	Human	SAMEA2273586	MDR1009-sc-1792201	United Kingdom	ERR486756.fasta	1	4
5f488e2664435f691374589f	ERR486337	ERR486337.fasta	ERR486337.fasta	1	2004	Blood	Human	SAMEA2273587	MDR1011-sc-1792202	United Kingdom	ERR486337.fasta	1	13
5f486faff87f39b13591cd1f	ERR486343	ERR486343.fasta	ERR486343.fasta	1	2004	Blood	Human	SAMEA2273596	MDR1024-sc-1792211	United Kingdom	ERR486343.fasta	1	5
5f490852677a55c786247294	ERR486345	ERR486345.fasta	ERR486345.fasta	1	2004	Blood	Human	SAMEA2273598	MDR1026-sc-1792213	United Kingdom	ERR486345.fasta	1	9
5f49c4b7f87f39552291f11d	ERR486346	ERR486346.fasta	ERR486346.fasta	1	2004	Blood	Human	SAMEA2273599	MDR1027-sc-1792214	United Kingdom	ERR486346.fasta	1	15
5f4a0bebf87f394ec891f6bd	ERR486349	ERR486349.fasta	ERR486349.fasta	1	2004	Blood	Human	SAMEA2273602	MDR1010-sc-1792226	United Kingdom	ERR486349.fasta	1	18
5f48cf33f87f39d55b91dd17	ERR486350	ERR486350.fasta	ERR486350.fasta	1	2004	Blood	Human	SAMEA2273603	MDR1017-sc-1792227	United Kingdom	ERR486350.fasta	1	3
5f48a0a1677a55b34b246ade	ERR486356	ERR486356.fasta	ERR486356.fasta	1	2004	Blood	Human	SAMEA2273609	MDR1020-sc-1792233	United Kingdom	ERR486356.fasta	1	10
5f48f2e2677a55404b247124	ERR486359	ERR486359.fasta	ERR486359.fasta	1	2004	Blood	Human	SAMEA2273612	MDR1012-sc-1792236	United Kingdom	ERR486359.fasta	1	18
5f49d2e8f87f397dc191f23b	ERR486360	ERR486360.fasta	ERR486360.fasta	1	2004	Blood	Human	SAMEA2273614	MDR1030-sc-1792238	United Kingdom	ERR486360.fasta	1	9
5f49da0764435f8e12747da2	ERR486361	ERR486361.fasta	ERR486361.fasta	1	2004	Blood	Human	SAMEA2273615	MDR1031-sc-1792239	United Kingdom	ERR486361.fasta	1	9
5f48f597f87f3956f591e058	ERR486362	ERR486362.fasta	ERR486362.fasta	1	2004	Blood	Human	SAMEA2273616	MDR1032-sc-1792240	United Kingdom	ERR486362.fasta	1	13
5f49115a64435f9ac3746383	ERR486365	ERR486365.fasta	ERR486365.fasta	1	2004	Blood	Human	SAMEA2273619	MDR1035-sc-1792243	United Kingdom	ERR486365.fasta	1	8
5f4996f164435fb39e747877	ERR486366	ERR486366.fasta	ERR486366.fasta	1	2004	Blood	Human	SAMEA2273620	MDR1036-sc-1792244	United Kingdom	ERR486366.fasta	1	4
5f486181f87f39bb4691cc4c	ERR486367	ERR486367.fasta	ERR486367.fasta	1	2004	Blood	Human	SAMEA2273622	MDR1038-sc-1792246	United Kingdom	ERR486367.fasta	1	13
5f49650264435f6cc6747480	ERR486372	ERR486372.fasta	ERR486372.fasta	1	2004	Blood	Human	SAMEA2273629	MDR1049-sc-1792253	United Kingdom	ERR486372.fasta	1	7
5f491870f87f3971b291e2da	ERR486375	ERR486375.fasta	ERR486375.fasta	1	2004	Blood	Human	SAMEA2273632	MDR1052-sc-1792256	United Kingdom	ERR486375.fasta	1	13
5f49a15764435f56ff747938	ERR486376	ERR486376.fasta	ERR486376.fasta	1	2004	Blood	Human	SAMEA2273634	MDR1044-sc-1792258	United Kingdom	ERR486376.fasta	1	2
5f496d4764435fa37174752e	ERR486757	ERR486757.fasta	ERR486757.fasta	1	2004	Blood	Human	SAMEA2273593	MDR1021-sc-1792208	United Kingdom	ERR486757.fasta	1	8
5f4860c9677a555fed24661a	ERR486758	ERR486758.fasta	ERR486758.fasta	1	2004	Blood	Human	SAMEA2273594	MDR1022-sc-1792209	United Kingdom	ERR486758.fasta	1	8
5f4a2468677a55c63a248944	ERR486759	ERR486759.fasta	ERR486759.fasta	1	2004	Blood	Human	SAMEA2273595	MDR1023-sc-1792210	United Kingdom	ERR486759.fasta	1	4
5f4a1921677a55a250248842	ERR486760	ERR486760.fasta	ERR486760.fasta	1	2004	Blood	Human	SAMEA2273613	MDR1013-sc-1792237	United Kingdom	ERR486760.fasta	1	17
5f4884b964435f5b5674581a	ERR486761	ERR486761.fasta	ERR486761.fasta	1	2004	Blood	Human	SAMEA2273621	MDR1037-sc-1792245	United Kingdom	ERR486761.fasta	1	12
5f488a21677a55205624694c	ERR486762	ERR486762.fasta	ERR486762.fasta	1	2004	Blood	Human	SAMEA2273626	MDR1046-sc-1792250	United Kingdom	ERR486762.fasta	1	12
5f47fb5b677a55c7fa245df1	ERR486763	ERR486763.fasta	ERR486763.fasta	1	2004	Blood	Human	SAMEA2273627	MDR1047-sc-1792251	United Kingdom	ERR486763.fasta	1	7
5f48a09964435f40f9745a10	ERR474467	ERR474467.fasta	ERR474467.fasta	1	2005	Blood	Human	SAMEA2273638	MDR1057-sc-1792262	United Kingdom	ERR474467.fasta	1	14
5f490b91f87f3949ab91e20d	ERR474468	ERR474468.fasta	ERR474468.fasta	1	2005	Blood	Human	SAMEA2273642	MDR1062-sc-1792266	United Kingdom	ERR474468.fasta	1	14
5f48776a677a551d802467fe	ERR474469	ERR474469.fasta	ERR474469.fasta	1	2005	Blood	Human	SAMEA2273643	MDR1063-sc-1792267	United Kingdom	ERR474469.fasta	1	5
5f486531677a55124c24669d	ERR474470	ERR474470.fasta	ERR474470.fasta	1	2005	Blood	Human	SAMEA2273644	MDR1065-sc-1792268	United Kingdom	ERR474470.fasta	1	16
5f49d13564435fa0a8747d19	ERR474474	ERR474474.fasta	ERR474474.fasta	1	2005	Blood	Human	SAMEA2273648	MDR1069-sc-1792272	United Kingdom	ERR474474.fasta	1	17
5f49957e677a55bcca247eaf	ERR474475	ERR474475.fasta	ERR474475.fasta	1	2005	Blood	Human	SAMEA2273649	MDR1070-sc-1792273	United Kingdom	ERR474475.fasta	1	4
5f495cae677a550b4c247a07	ERR474476	ERR474476.fasta	ERR474476.fasta	1	2005	Blood	Human	SAMEA2273650	MDR1071-sc-1792274	United Kingdom	ERR474476.fasta	1	16
5f48fba8677a5550432471cb	ERR474477	ERR474477.fasta	ERR474477.fasta	1	2005	Blood	Human	SAMEA2273651	MDR1072-sc-1792275	United Kingdom	ERR474477.fasta	1	13
5f4a1d6c677a55014f2488a6	ERR474478	ERR474478.fasta	ERR474478.fasta	1	2005	Blood	Human	SAMEA2273653	MDR1074-sc-1792277	United Kingdom	ERR474478.fasta	1	10
5f49cd61677a5515c4248330	ERR474479	ERR474479.fasta	ERR474479.fasta	1	2005	Blood	Human	SAMEA2273655	MDR1077-sc-1792279	United Kingdom	ERR474479.fasta	1	11
5f4936dcf87f3977be91e63e	ERR474482	ERR474482.fasta	ERR474482.fasta	1	2005	Blood	Human	SAMEA2273658	MDR1088-sc-1792282	United Kingdom	ERR474482.fasta	1	17
5f486771677a5589532466b8	ERR474483	ERR474483.fasta	ERR474483.fasta	1	2005	Blood	Human	SAMEA2273659	MDR1090-sc-1792283	United Kingdom	ERR474483.fasta	1	10
5f485e0bf87f39a3ad91cc19	ERR474484	ERR474484.fasta	ERR474484.fasta	1	2005	Blood	Human	SAMEA2273660	MDR1091-sc-1792284	United Kingdom	ERR474484.fasta	1	14
5f489c04677a554b0d246a98	ERR474485	ERR474485.fasta	ERR474485.fasta	1	2005	Blood	Human	SAMEA2273661	MDR1092-sc-1792285	United Kingdom	ERR474485.fasta	1	15
5f49a5d6f87f3908ca91eedf	ERR474487	ERR474487.fasta	ERR474487.fasta	1	2005	Blood	Human	SAMEA2273664	MDR1081-sc-1792288	United Kingdom	ERR474487.fasta	1	13
5f48aa6cf87f39c39991da12	ERR474489	ERR474489.fasta	ERR474489.fasta	1	2005	Blood	Human	SAMEA2273666	MDR1085-sc-1792290	United Kingdom	ERR474489.fasta	1	8
5f48862c64435f122374582c	ERR486378	ERR486378.fasta	ERR486378.fasta	1	2005	Blood	Human	SAMEA2273636	MDR1054-sc-1792260	United Kingdom	ERR486378.fasta	1	8
5f49daad64435f5ecc747dc9	ERR486379	ERR486379.fasta	ERR486379.fasta	1	2005	Blood	Human	SAMEA2273637	MDR1055-sc-1792261	United Kingdom	ERR486379.fasta	1	18
5f49fa2e64435fd102748013	ERR486396	ERR486396.fasta	ERR486396.fasta	1	2005	Blood	Human	SAMEA2273786	MDR1075-sc-1792411	United Kingdom	ERR486396.fasta	1	4
5f48e03bf87f39ac2f91de4b	ERR486397	ERR486397.fasta	ERR486397.fasta	1	2005	Blood	Human	SAMEA2273787	MDR1082-sc-1792412	United Kingdom	ERR486397.fasta	1	9
5f49576e64435f27e274732f	ERR486464	ERR486464.fasta	ERR486464.fasta	1	2005	Blood	Human	SAMEA2273856	MDR1056-sc-1792482	United Kingdom	ERR486464.fasta	1	10
5f495d90677a55f435247a2c	ERR486505	ERR486505.fasta	ERR486505.fasta	1	2005	Blood	Human	SAMEA2273871	MDR1060-sc-1792497	United Kingdom	ERR486505.fasta	1	4
5f48fc45f87f396b8691e0c1	ERR486514	ERR486514.fasta	ERR486514.fasta	1	2005	Blood	Human	SAMEA2273881	MDR1086-sc-1792507	United Kingdom	ERR486514.fasta	1	4
5f49a8eaf87f39479b91ef30	ERR486766	ERR486766.fasta	ERR486766.fasta	1	2005	Blood	Human	SAMEA2273640	MDR1059-sc-1792264	United Kingdom	ERR486766.fasta	1	2
5f49efd4f87f39f9b291f473	ERR486767	ERR486767.fasta	ERR486767.fasta	1	2005	Blood	Human	SAMEA2273641	MDR1061-sc-1792265	United Kingdom	ERR486767.fasta	1	14
5f4a1b8a64435f315e74827b	ERR486768	ERR486768.fasta	ERR486768.fasta	1	2005	Blood	Human	SAMEA2273652	MDR1073-sc-1792276	United Kingdom	ERR486768.fasta	1	7
5f4926aa677a55021e247577	ERR486769	ERR486769.fasta	ERR486769.fasta	1	2005	Blood	Human	SAMEA2273654	MDR1076-sc-1792278	United Kingdom	ERR486769.fasta	1	9
5f49944c677a5553af247e88	ERR486770	ERR486770.fasta	ERR486770.fasta	1	2005	Blood	Human	SAMEA2273662	MDR1093-sc-1792286	United Kingdom	ERR486770.fasta	1	6
5f49ad9d64435f1fdd7479ea	ERR486771	ERR486771.fasta	ERR486771.fasta	1	2005	Blood	Human	SAMEA2273668	MDR1095-sc-1792292	United Kingdom	ERR486771.fasta	1	12
5f48d8ea64435f3c5f745ee8	ERR486802	ERR486802.fasta	ERR486802.fasta	1	2005	Blood	Human	SAMEA2273782	MDR1064-sc-1792407	United Kingdom	ERR486802.fasta	1	7
5f49576a677a55e6ea2479a0	ERR486803	ERR486803.fasta	ERR486803.fasta	1	2005	Blood	Human	SAMEA2273788	MDR1084-sc-1792413	United Kingdom	ERR486803.fasta	1	8
5f498d6f677a554977247dee	ERR486804	ERR486804.fasta	ERR486804.fasta	1	2005	Blood	Human	SAMEA2273789	MDR1089-sc-1792414	United Kingdom	ERR486804.fasta	1	12
5f4914d0f87f3951ba91e29e	SRR11362720	SRR11362720.fasta	SRR11362720.fasta	1	2005	Urine	Human	SAMN14419408	SRS6350110	Spain	SRR11362720.fasta	1	21
5f487c8264435fcafa745752	SRR11362722	SRR11362722.fasta	SRR11362722.fasta	1	2006	Blood	Human	SAMN14419406	KPA28008	Brazil	SRR11362722.fasta	1	7
5f485eac677a5520312465d2	SRR11362723	SRR11362723.fasta	SRR11362723.fasta	1	2006	Blood	Human	SAMN14419405	KPA28006	Brazil	SRR11362723.fasta	1	15
5f49dc2564435fba8d747dea	ERR474490	ERR474490.fasta	ERR474490.fasta	1	2006	Blood	Human	SAMEA2273669	MDR1096-sc-1792293	United Kingdom	ERR474490.fasta	1	11
5f498f3f677a5561ad247e2f	ERR474492	ERR474492.fasta	ERR474492.fasta	1	2006	Blood	Human	SAMEA2273671	MDR1099-sc-1792295	United Kingdom	ERR474492.fasta	1	13
5f486ceef87f394c6191cd02	ERR474493	ERR474493.fasta	ERR474493.fasta	1	2006	Blood	Human	SAMEA2273672	MDR1100-sc-1792296	United Kingdom	ERR474493.fasta	1	4
5f48ebb3677a55e001247073	ERR474494	ERR474494.fasta	ERR474494.fasta	1	2006	Blood	Human	SAMEA2273673	MDR1101-sc-1792297	United Kingdom	ERR474494.fasta	1	4
5f49675564435fd47f7474b0	ERR474496	ERR474496.fasta	ERR474496.fasta	1	2006	Blood	Human	SAMEA2273675	MDR1103-sc-1792299	United Kingdom	ERR474496.fasta	1	16
5f48ee4cf87f39f80891dfb6	ERR474497	ERR474497.fasta	ERR474497.fasta	1	2006	Blood	Human	SAMEA2273676	MDR1104-sc-1792300	United Kingdom	ERR474497.fasta	1	14
5f49f81864435f7c4a747ffd	ERR474499	ERR474499.fasta	ERR474499.fasta	1	2006	Blood	Human	SAMEA2273678	MDR1107-sc-1792302	United Kingdom	ERR474499.fasta	1	4
5f49163d64435fc517746c92	ERR474500	ERR474500.fasta	ERR474500.fasta	1	2006	Blood	Human	SAMEA2273681	MDR1111-sc-1792305	United Kingdom	ERR474500.fasta	1	17
5f498d69677a559e9c247dec	ERR474501	ERR474501.fasta	ERR474501.fasta	1	2006	Blood	Human	SAMEA2273682	MDR1112-sc-1792306	United Kingdom	ERR474501.fasta	1	12
5f496c6e677a5534cf247bb2	ERR474502	ERR474502.fasta	ERR474502.fasta	1	2006	Blood	Human	SAMEA2273683	MDR1113-sc-1792307	United Kingdom	ERR474502.fasta	1	18
5f49f692f87f3950a691f4dd	ERR474503	ERR474503.fasta	ERR474503.fasta	1	2006	Blood	Human	SAMEA2273684	MDR1114-sc-1792308	United Kingdom	ERR474503.fasta	1	4
5f49a15ef87f394a2091ee73	ERR474504	ERR474504.fasta	ERR474504.fasta	1	2006	Blood	Human	SAMEA2273685	MDR1115-sc-1792309	United Kingdom	ERR474504.fasta	1	2
5f49ea1df87f39189791f42c	ERR474507	ERR474507.fasta	ERR474507.fasta	1	2006	Blood	Human	SAMEA2273689	MDR1120-sc-1792313	United Kingdom	ERR474507.fasta	1	11
5f48fd1564435fc7247461cc	ERR474508	ERR474508.fasta	ERR474508.fasta	1	2006	Blood	Human	SAMEA2273690	MDR1121-sc-1792314	United Kingdom	ERR474508.fasta	1	14
5f492c5e64435f8b26746eb1	ERR474509	ERR474509.fasta	ERR474509.fasta	1	2006	Blood	Human	SAMEA2273691	MDR1122-sc-1792315	United Kingdom	ERR474509.fasta	1	2
5f49818364435f41807476cb	ERR474510	ERR474510.fasta	ERR474510.fasta	1	2006	Blood	Human	SAMEA2273694	MDR1126-sc-1792318	United Kingdom	ERR474510.fasta	1	13
5f49fda0f87f39660c91f56d	ERR474512	ERR474512.fasta	ERR474512.fasta	1	2006	Blood	Human	SAMEA2273698	MDR1133-sc-1792323	United Kingdom	ERR474512.fasta	1	10
5f48f39064435f2c627460f2	ERR474513	ERR474513.fasta	ERR474513.fasta	1	2006	Blood	Human	SAMEA2273699	MDR1134-sc-1792324	United Kingdom	ERR474513.fasta	1	13
5f49a3af64435f06a2747951	ERR486398	ERR486398.fasta	ERR486398.fasta	1	2006	Blood	Human	SAMEA2273790	MDR1108-sc-1792415	United Kingdom	ERR486398.fasta	1	4
5f490535f87f39b6fa91e18a	ERR486461	ERR486461.fasta	ERR486461.fasta	1	2006	Blood	Human	SAMEA2273853	MDR1135-sc-1792479	United Kingdom	ERR486461.fasta	1	14
5f49d1fd677a55d4cf248356	ERR486462	ERR486462.fasta	ERR486462.fasta	1	2006	Blood	Human	SAMEA2273854	MDR1136-sc-1792480	United Kingdom	ERR486462.fasta	1	13
5f4893d9f87f39c1e391d83a	ERR486463	ERR486463.fasta	ERR486463.fasta	1	2006	Blood	Human	SAMEA2273855	MDR1137-sc-1792481	United Kingdom	ERR486463.fasta	1	16
5f48a26a64435f4df0745a55	ERR486466	ERR486466.fasta	ERR486466.fasta	1	2006	Blood	Human	SAMEA2273858	MDR1127-sc-1792484	United Kingdom	ERR486466.fasta	1	4
5f49725864435fc06e747583	ERR486501	ERR486501.fasta	ERR486501.fasta	1	2006	Blood	Human	SAMEA2273867	MDR1130-sc-1792493	United Kingdom	ERR486501.fasta	1	12
5f4879df677a559259246833	ERR486502	ERR486502.fasta	ERR486502.fasta	1	2006	Blood	Human	SAMEA2273868	MDR1106-sc-1792494	United Kingdom	ERR486502.fasta	1	11
5f4a2851f87f392a0e91f8b1	ERR486504	ERR486504.fasta	ERR486504.fasta	1	2006	Blood	Human	SAMEA2273870	MDR1097-sc-1792496	United Kingdom	ERR486504.fasta	1	13
5f499ab0677a5578b0247f35	ERR486506	ERR486506.fasta	ERR486506.fasta	1	2006	Blood	Human	SAMEA2273873	MDR1132-sc-1792499	United Kingdom	ERR486506.fasta	1	10
5f48bb50677a55182a246cc9	ERR486508	ERR486508.fasta	ERR486508.fasta	1	2006	Blood	Human	SAMEA2273875	MDR1116-sc-1792501	United Kingdom	ERR486508.fasta	1	5
5f4a238a677a554a6c248934	ERR486515	ERR486515.fasta	ERR486515.fasta	1	2006	Blood	Human	SAMEA2273882	MDR1138-sc-1792508	United Kingdom	ERR486515.fasta	1	16
5f49b61c677a558c96248167	ERR486772	ERR486772.fasta	ERR486772.fasta	1	2006	Blood	Human	SAMEA2273679	MDR1109-sc-1792303	United Kingdom	ERR486772.fasta	1	20
5f497d7bf87f3946ff91ec29	ERR486773	ERR486773.fasta	ERR486773.fasta	1	2006	Blood	Human	SAMEA2273680	MDR1110-sc-1792304	United Kingdom	ERR486773.fasta	1	14
5f4ce3f4f87f391f2c91fe97	ERR486774	ERR486774.fasta	ERR486774.fasta	1	2006	Blood	Human	SAMEA2273688	MDR1119-sc-1792312	United Kingdom	ERR486774.fasta	1	15
5f49036df87f39830391e164	ERR486775	ERR486775.fasta	ERR486775.fasta	1	2006	Blood	Human	SAMEA2273692	MDR1123-sc-1792316	United Kingdom	ERR486775.fasta	1	14
5f49d73a677a55736a2483b7	ERR486776	ERR486776.fasta	ERR486776.fasta	1	2006	Blood	Human	SAMEA2273693	MDR1125-sc-1792317	United Kingdom	ERR486776.fasta	1	16
5f485b83f87f39ff9491cbd3	ERR486777	ERR486777.fasta	ERR486777.fasta	1	2006	Blood	Human	SAMEA2273695	MDR1128-sc-1792319	United Kingdom	ERR486777.fasta	1	13
5f4865ea677a55f1d62466a0	ERR497024	ERR497024.fasta	ERR497024.fasta	1	2006	Blood	Human	SAMEA2273872	MDR1124-sc-1792498	United Kingdom	ERR497024.fasta	1	4
5f48c351677a55bd67246d21	SRR1582858	SRR1582858.fasta	SRR1582858.fasta	1	2007	Abdominal abscess	Human	SAMN03024573	Klebsiella pneumoniae KPC-producing clinical isolate CAV1016	USA	SRR1582858.fasta	1	13
5f491df1f87f39ffb491e35f	SRR10270322	SRR10270322.fasta	SRR10270322.fasta	1	2007	Blood	Human	SAMN12731934	N16-02235	Canada	SRR10270322.fasta	1	4
5f49be5ef87f3902c691f0a7	SRR10442770	SRR10442770.fasta	SRR10442770.fasta	1	2007	Blood	Human	SAMN12731931	N16-03098	Canada	SRR10442770.fasta	1	19
5f491e0a677a555f352474a6	SRR10442773	SRR10442773.fasta	SRR10442773.fasta	1	2007	Blood	Human	SAMN12731933	N16-03100	Canada	SRR10442773.fasta	1	15
5f499f06677a55efec247f9a	ERR474514	ERR474514.fasta	ERR474514.fasta	1	2007	Blood	Human	SAMEA2273700	MDR1139-sc-1792325	United Kingdom	ERR474514.fasta	1	18
5f49163a64435ffd1f746c8e	ERR474517	ERR474517.fasta	ERR474517.fasta	1	2007	Blood	Human	SAMEA2273703	MDR1142-sc-1792328	United Kingdom	ERR474517.fasta	1	11
5f48b1ccf87f39474291daa5	ERR474518	ERR474518.fasta	ERR474518.fasta	1	2007	Blood	Human	SAMEA2273704	MDR1143-sc-1792329	United Kingdom	ERR474518.fasta	1	11
5f49d08a64435f63f1747d06	ERR474520	ERR474520.fasta	ERR474520.fasta	1	2007	Blood	Human	SAMEA2273706	MDR1145-sc-1792331	United Kingdom	ERR474520.fasta	1	15
5f48c87564435f5f0b745d97	ERR474522	ERR474522.fasta	ERR474522.fasta	1	2007	Blood	Human	SAMEA2273709	MDR1148-sc-1792334	United Kingdom	ERR474522.fasta	1	13
5f486b72677a5552c024672e	ERR474524	ERR474524.fasta	ERR474524.fasta	1	2007	Blood	Human	SAMEA2273712	MDR1151-sc-1792337	United Kingdom	ERR474524.fasta	1	6
5f48602564435ff1c1745548	ERR474525	ERR474525.fasta	ERR474525.fasta	1	2007	Blood	Human	SAMEA2273713	MDR1152-sc-1792338	United Kingdom	ERR474525.fasta	1	18
5f488f40f87f39d1f991d7f2	ERR474527	ERR474527.fasta	ERR474527.fasta	1	2007	Blood	Human	SAMEA2273715	MDR1155-sc-1792340	United Kingdom	ERR474527.fasta	1	4
5f492c6664435f8187746ebb	ERR474530	ERR474530.fasta	ERR474530.fasta	1	2007	Blood	Human	SAMEA2273719	MDR1160-sc-1792344	United Kingdom	ERR474530.fasta	1	9
5f488817677a555107246918	ERR474531	ERR474531.fasta	ERR474531.fasta	1	2007	Blood	Human	SAMEA2273721	MDR1162-sc-1792346	United Kingdom	ERR474531.fasta	1	10
5f4a1893677a553a71248839	ERR474532	ERR474532.fasta	ERR474532.fasta	1	2007	Blood	Human	SAMEA2273724	MDR1165-sc-1792349	United Kingdom	ERR474532.fasta	1	11
5f497522677a556e20247c38	ERR474534	ERR474534.fasta	ERR474534.fasta	1	2007	Blood	Human	SAMEA2273726	MDR1167-sc-1792351	United Kingdom	ERR474534.fasta	1	13
5f498cca677a558f39247dd2	ERR474535	ERR474535.fasta	ERR474535.fasta	1	2007	Blood	Human	SAMEA2273727	MDR1168-sc-1792352	United Kingdom	ERR474535.fasta	1	12
5f4862bb64435fecff74558f	ERR474538	ERR474538.fasta	ERR474538.fasta	1	2007	Blood	Human	SAMEA2273735	MDR1179-sc-1792360	United Kingdom	ERR474538.fasta	1	16
5f49016e64435f96ae746240	ERR474540	ERR474540.fasta	ERR474540.fasta	1	2007	Blood	Human	SAMEA2273737	MDR1181-sc-1792362	United Kingdom	ERR474540.fasta	1	16
5f48eaf2677a551cc9247067	ERR486465	ERR486465.fasta	ERR486465.fasta	1	2007	Blood	Human	SAMEA2273857	MDR1171-sc-1792483	United Kingdom	ERR486465.fasta	1	12
5f4917e9677a5575c62473d4	ERR486467	ERR486467.fasta	ERR486467.fasta	1	2007	Blood	Human	SAMEA2273859	MDR1178-sc-1792485	United Kingdom	ERR486467.fasta	1	16
5f48f1c064435fe0d27460c5	ERR486500	ERR486500.fasta	ERR486500.fasta	1	2007	Blood	Human	SAMEA2273866	MDR1153-sc-1792492	United Kingdom	ERR486500.fasta	1	10
5f48bac5677a551d85246cbd	ERR486507	ERR486507.fasta	ERR486507.fasta	1	2007	Blood	Human	SAMEA2273874	MDR1159-sc-1792500	United Kingdom	ERR486507.fasta	1	15
5f48881c64435f20a074583c	ERR486519	ERR486519.fasta	ERR486519.fasta	1	2007	Blood	Human	SAMEA2273886	MDR0304-sc-1792512	United Kingdom	ERR486519.fasta	1	15
5f486a4f677a55c90124670a	ERR486779	ERR486779.fasta	ERR486779.fasta	1	2007	Blood	Human	SAMEA2273708	MDR1147-sc-1792333	United Kingdom	ERR486779.fasta	1	4
5f48c6aa677a551b18246d5f	ERR486780	ERR486780.fasta	ERR486780.fasta	1	2007	Blood	Human	SAMEA2273710	MDR1149-sc-1792335	United Kingdom	ERR486780.fasta	1	18
5f493eb0677a556b352477de	ERR486781	ERR486781.fasta	ERR486781.fasta	1	2007	Blood	Human	SAMEA2273716	MDR1156-sc-1792341	United Kingdom	ERR486781.fasta	1	16
5f48afbd64435f3d87745b57	ERR486782	ERR486782.fasta	ERR486782.fasta	1	2007	Blood	Human	SAMEA2273720	MDR1161-sc-1792345	United Kingdom	ERR486782.fasta	1	13
5f49738364435f17f87475a9	ERR486783	ERR486783.fasta	ERR486783.fasta	1	2007	Blood	Human	SAMEA2273722	MDR1163-sc-1792347	United Kingdom	ERR486783.fasta	1	15
5f4928a9677a559e2d24759d	ERR486784	ERR486784.fasta	ERR486784.fasta	1	2007	Blood	Human	SAMEA2273723	MDR1164-sc-1792348	United Kingdom	ERR486784.fasta	1	13
5f48039364435f30c7744de0	ERR486785	ERR486785.fasta	ERR486785.fasta	1	2007	Blood	Human	SAMEA2273729	MDR1170-sc-1792354	United Kingdom	ERR486785.fasta	1	10
5f4a1f7364435ffc897482f3	ERR486787	ERR486787.fasta	ERR486787.fasta	1	2007	Blood	Human	SAMEA2273731	MDR1173-sc-1792356	United Kingdom	ERR486787.fasta	1	9
5f49ec2e677a5578932484eb	ERR486788	ERR486788.fasta	ERR486788.fasta	1	2007	Blood	Human	SAMEA2273732	MDR1174-sc-1792357	United Kingdom	ERR486788.fasta	1	4
5f48df6df87f3923e791de38	ERR486789	ERR486789.fasta	ERR486789.fasta	1	2007	Blood	Human	SAMEA2273734	MDR1177-sc-1792359	United Kingdom	ERR486789.fasta	1	15
5f4a1120677a5527262487b8	SRR1582859	SRR1582859.fasta	SRR1582859.fasta	1	2007	Blood	Human	SAMN03024574	Klebsiella pneumoniae KPC-producing clinical isolate CAV1017	USA	SRR1582859.fasta	1	13
5f497b36f87f3970b591ebf5	SRR768494	SRR768494.fasta	SRR768494.fasta	1	2007	Clinical sample	Human	SAMN01939167	MTE1	USA	SRR768494.fasta	1	13
5f480f63f87f39303491c6c1	SRR2724078	SRR2724078.fasta	SRR2724078.fasta	1	2007	Expectorate	Human	SAMN04158272	K47-25	Norway	SRR2724078.fasta	1	8
5f48398c64435f3b707451f1	SRR2598972	SRR2598972.fasta	SRR2598972.fasta	1	2007	Pus	Human	SAMN04038603	K45-67	Norway	SRR2598972.fasta	1	15
5f492ff2f87f3974ba91e53d	SRR10442774	SRR10442774.fasta	SRR10442774.fasta	1	2007	Respiratory	Human	SAMN12731932	N16-03099	Canada	SRR10442774.fasta	1	19
5f4863f0677a5536f3246652	SRR10270318	SRR10270318.fasta	SRR10270318.fasta	1	2007	Urine	Human	SAMN12731929	N16-02234	Canada	SRR10270318.fasta	1	9
5f480aa664435f248c744e8c	SRR2724077	SRR2724077.fasta	SRR2724077.fasta	1	2007	Urine	Human	SAMN04158271	K46-62	Norway	SRR2724077.fasta	1	8
5f47f250677a555436245d38	SRR10442772	SRR10442772.fasta	SRR10442772.fasta	1	2007	Wound	Human	SAMN12731930	N16-03097	Canada	SRR10442772.fasta	1	19
5f49df0364435f597c747e1b	SRR5082330	SRR5082330.fasta	SRR5082330.fasta	1	2008	Blood	Human	SAMN06112144	AS8_C4PNMANXX_TAGGCATG-AGAGTAGA_L006	Australia	SRR5082330.fasta	1	4
5f499236f87f39410991edad	SRR5082334	SRR5082334.fasta	SRR5082334.fasta	1	2008	Blood	Human	SAMN06112129	AS10_C4PNMANXX_CAGAGAGG-AGAGTAGA_L006	Australia	SRR5082334.fasta	1	4
5f49e8ef64435ffe42747ef8	SRR5082336	SRR5082336.fasta	SRR5082336.fasta	1	2008	Blood	Human	SAMN06112139	AS3_C4PNMANXX_TAAGGCGA-AGAGTAGA_L006	Australia	SRR5082336.fasta	1	4
5f49d72af87f39485791f26f	SRR5082337	SRR5082337.fasta	SRR5082337.fasta	1	2008	Blood	Human	SAMN06112133	AS14_C4PNMANXX_GTAGAGGA-AGAGTAGA_L006	Australia	SRR5082337.fasta	1	4
5f49787d677a550fba247c82	SRR5082343	SRR5082343.fasta	SRR5082343.fasta	1	2008	Blood	Human	SAMN06112140	AS4_C4PNMANXX_CGTACTAG-AGAGTAGA_L006	Australia	SRR5082343.fasta	1	4
5f49d09664435f4007747d0a	SRR5082345	SRR5082345.fasta	SRR5082345.fasta	1	2008	Blood	Human	SAMN06112131	AS12_C4PNMANXX_CGAGGCTG-AGAGTAGA_L006	Australia	SRR5082345.fasta	1	4
5f489747f87f39686691d862	SRR10444510	SRR10444510.fasta	SRR10444510.fasta	1	2008	Blood	Human	SAMN12731942	N16-03107	Canada	SRR10444510.fasta	1	12
5f48ce9e64435fea59745e0e	SRR10444511	SRR10444511.fasta	SRR10444511.fasta	1	2008	Blood	Human	SAMN12731943	N16-03108	Canada	SRR10444511.fasta	1	17
5f47de09677a5554f3245b6e	SRR10444512	SRR10444512.fasta	SRR10444512.fasta	1	2008	Blood	Human	SAMN12731944	N16-03109	Canada	SRR10444512.fasta	1	14
5f4859ad677a555187246554	SRR2724111	SRR2724111.fasta	SRR2724111.fasta	1	2008	Blood	Human	SAMN04158275	K52-36	Norway	SRR2724111.fasta	1	14
5f4820cd677a55aebc2460f6	SRR2724134	SRR2724134.fasta	SRR2724134.fasta	1	2008	Blood	Human	SAMN04158277	K52-74	Norway	SRR2724134.fasta	1	14
5f48e6e0f87f39c3b591df11	ERR474541	ERR474541.fasta	ERR474541.fasta	1	2008	Blood	Human	SAMEA2273740	MDR1184-sc-1792365	United Kingdom	ERR474541.fasta	1	17
5f497e6264435f7d2274767d	ERR474543	ERR474543.fasta	ERR474543.fasta	1	2008	Blood	Human	SAMEA2273742	MDR1187-sc-1792367	United Kingdom	ERR474543.fasta	1	9
5f4992c064435f1da0747820	ERR474544	ERR474544.fasta	ERR474544.fasta	1	2008	Blood	Human	SAMEA2273743	MDR1188-sc-1792368	United Kingdom	ERR474544.fasta	1	10
5f4a245a64435f053474833c	ERR474545	ERR474545.fasta	ERR474545.fasta	1	2008	Blood	Human	SAMEA2273744	MDR1189-sc-1792369	United Kingdom	ERR474545.fasta	1	6
5f49b1b7f87f399cd291efd5	ERR474547	ERR474547.fasta	ERR474547.fasta	1	2008	Blood	Human	SAMEA2273748	MDR1193-sc-1792373	United Kingdom	ERR474547.fasta	1	9
5f49884ff87f39274291ed12	ERR474548	ERR474548.fasta	ERR474548.fasta	1	2008	Blood	Human	SAMEA2273749	MDR1194-sc-1792374	United Kingdom	ERR474548.fasta	1	17
5f490e38677a556e7f2472ff	ERR474551	ERR474551.fasta	ERR474551.fasta	1	2008	Blood	Human	SAMEA2273753	MDR1199-sc-1792378	United Kingdom	ERR474551.fasta	1	4
5f48e850f87f3936c691df36	ERR474552	ERR474552.fasta	ERR474552.fasta	1	2008	Blood	Human	SAMEA2273754	MDR1200-sc-1792379	United Kingdom	ERR474552.fasta	1	4
5f49ecf9677a55161a2484f8	ERR474553	ERR474553.fasta	ERR474553.fasta	1	2008	Blood	Human	SAMEA2273757	MDR1204-sc-1792382	United Kingdom	ERR474553.fasta	1	15
5f49eaa8f87f3912d091f433	ERR474559	ERR474559.fasta	ERR474559.fasta	1	2008	Blood	Human	SAMEA2273765	MDR1214-sc-1792390	United Kingdom	ERR474559.fasta	1	4
5f487e2064435f1a4974577e	ERR486387	ERR486387.fasta	ERR486387.fasta	1	2008	Blood	Human	SAMEA2273775	MDR1219-sc-1792400	United Kingdom	ERR486387.fasta	1	4
5f48ec90677a557ab224709d	ERR486388	ERR486388.fasta	ERR486388.fasta	1	2008	Blood	Human	SAMEA2273776	MDR1220-sc-1792401	United Kingdom	ERR486388.fasta	1	8
5f490ab764435f28827462d8	ERR486389	ERR486389.fasta	ERR486389.fasta	1	2008	Blood	Human	SAMEA2273777	MDR1221-sc-1792402	United Kingdom	ERR486389.fasta	1	14
5f497eff677a550cba247d04	ERR486393	ERR486393.fasta	ERR486393.fasta	1	2008	Blood	Human	SAMEA2273783	MDR1212-sc-1792408	United Kingdom	ERR486393.fasta	1	3
5f494855677a55362f247881	ERR486394	ERR486394.fasta	ERR486394.fasta	1	2008	Blood	Human	SAMEA2273784	MDR1215-sc-1792409	United Kingdom	ERR486394.fasta	1	7
5f486600f87f393eb291cc7a	ERR486399	ERR486399.fasta	ERR486399.fasta	1	2008	Blood	Human	SAMEA2273791	MDR1196-sc-1792416	United Kingdom	ERR486399.fasta	1	14
5f490f0964435f421d746347	ERR486468	ERR486468.fasta	ERR486468.fasta	1	2008	Blood	Human	SAMEA2273861	MDR1186-sc-1792487	United Kingdom	ERR486468.fasta	1	4
5f4a061b64435f7c7d7480e0	ERR486472	ERR486472.fasta	ERR486472.fasta	1	2008	Blood	Human	SAMEA2273865	MDR1211-sc-1792491	United Kingdom	ERR486472.fasta	1	6
5f49c410677a55d7ad248235	ERR486790	ERR486790.fasta	ERR486790.fasta	1	2008	Blood	Human	SAMEA2273738	MDR1182-sc-1792363	United Kingdom	ERR486790.fasta	1	17
5f499605677a558305247eb3	ERR486791	ERR486791.fasta	ERR486791.fasta	1	2008	Blood	Human	SAMEA2273739	MDR1183-sc-1792364	United Kingdom	ERR486791.fasta	1	6
5f49dcfef87f39fd8a91f2dd	ERR486792	ERR486792.fasta	ERR486792.fasta	1	2008	Blood	Human	SAMEA2273745	MDR1190-sc-1792370	United Kingdom	ERR486792.fasta	1	12
5f4a2211f87f395af491f82a	ERR486793	ERR486793.fasta	ERR486793.fasta	1	2008	Blood	Human	SAMEA2273746	MDR1191-sc-1792371	United Kingdom	ERR486793.fasta	1	13
5f4947b664435ff9637471a2	ERR486798	ERR486798.fasta	ERR486798.fasta	1	2008	Blood	Human	SAMEA2273763	MDR1210-sc-1792388	United Kingdom	ERR486798.fasta	1	12
5f49ca74677a5578542482d8	ERR486800	ERR486800.fasta	ERR486800.fasta	1	2008	Blood	Human	SAMEA2273774	MDR1218-sc-1792399	United Kingdom	ERR486800.fasta	1	4
5f4865f1f87f392fc291cc6d	SRR3051105	SRR3051105.fasta	SRR3051105.fasta	1	2008	Blood	Human	SAMN04357494	ac8a28_36	United Kingdom	SRR3051105.fasta	1	18
5f489824f87f399e4d91d87d	SRR3051152	SRR3051152.fasta	SRR3051152.fasta	1	2008	Blood	Human	SAMN04357320	C00026464	United Kingdom	SRR3051152.fasta	1	4
5f49d2e2f87f398f5f91f233	SRR3051153	SRR3051153.fasta	SRR3051153.fasta	1	2008	Blood	Human	SAMN04357321	C00026465	United Kingdom	SRR3051153.fasta	1	4
5f48c357f87f39711991dc3c	SRR3051155	SRR3051155.fasta	SRR3051155.fasta	1	2008	Blood	Human	SAMN04357324	C00026468	United Kingdom	SRR3051155.fasta	1	9
5f48826b64435f031f7457e3	SRR3051156	SRR3051156.fasta	SRR3051156.fasta	1	2008	Blood	Human	SAMN04357325	C00026469	United Kingdom	SRR3051156.fasta	1	4
5f48fe8164435fc5987461fb	SRR3051157	SRR3051157.fasta	SRR3051157.fasta	1	2008	Blood	Human	SAMN04357326	C00026472	United Kingdom	SRR3051157.fasta	1	15
5f4a19c2f87f3999bf91f795	SRR3051158	SRR3051158.fasta	SRR3051158.fasta	1	2008	Blood	Human	SAMN04357327	C00026473	United Kingdom	SRR3051158.fasta	1	4
5f498b6f64435f7d02747788	SRR3051159	SRR3051159.fasta	SRR3051159.fasta	1	2008	Blood	Human	SAMN04357328	C00026474	United Kingdom	SRR3051159.fasta	1	5
5f48d66064435f4f3d745eb6	SRR3051160	SRR3051160.fasta	SRR3051160.fasta	1	2008	Blood	Human	SAMN04357331	C00026477	United Kingdom	SRR3051160.fasta	1	4
5f4983e6f87f3951dc91ecad	SRR3051161	SRR3051161.fasta	SRR3051161.fasta	1	2008	Blood	Human	SAMN04357332	C00026478	United Kingdom	SRR3051161.fasta	1	12
5f4a189a64435f79f074824d	SRR3051180	SRR3051180.fasta	SRR3051180.fasta	1	2008	Blood	Human	SAMN04357329	C00026529	United Kingdom	SRR3051180.fasta	1	4
5f49bf3164435f1a58747bae	SRR3051182	SRR3051182.fasta	SRR3051182.fasta	1	2008	Blood	Human	SAMN04357334	C00026532	United Kingdom	SRR3051182.fasta	1	15
5f487b06677a556fa3246852	SRR849548	SRR849548.fasta	SRR849548.fasta	1	2008	Blood	Human	SAMN02141987	1134709401427 Klebsiella pneumoniae UHKPC04 UHKPC05-PE-IL4-1 Sample	USA	SRR849548.fasta	1	12
5f4865f3677a55787b2466a4	ERR1761564	ERR1761564.fasta	ERR1761564.fasta	1	2008	Blood culture	Human	SAMEA29282668	260	Germany	ERR1761564.fasta	1	13
5f48e1bd677a55bb96246fa1	SRR1582862	SRR1582862.fasta	SRR1582862.fasta	1	2008	Bronchial alveolar lavage	Human	SAMN03024577	Klebsiella pneumoniae KPC-producing clinical isolate CAV1064	USA	SRR1582862.fasta	1	16
5f48475464435fc8ba74532c	SRR5283501	SRR5283501.fasta	SRR5283501.fasta	1	2008	Broncho-alveolar lavage	Human	SAMN06445923	A5	USA	SRR5283501.fasta	1	15
5f490a24f87f3902ed91e1ed	SRR10444509	SRR10444509.fasta	SRR10444509.fasta	1	2008	Respiratory	Human	SAMN12731940	N16-03105	Canada	SRR10444509.fasta	1	23
5f4945cd64435fd61e74717c	SRR1582873	SRR1582873.fasta	SRR1582873.fasta	1	2008	Sputum	Human	SAMN03024588	Klebsiella pneumoniae KPC-producing clinical isolate CAV1041	USA	SRR1582873.fasta	1	6
5f4ce4ee677a5514a4248bc2	SRR1582893	SRR1582893.fasta	SRR1582893.fasta	1	2008	Sputum	Human	SAMN03024608	Klebsiella pneumoniae KPC-producing clinical isolate CAV1040	USA	SRR1582893.fasta	1	7
5f48495ff87f3988dd91cab5	SRR5283502	SRR5283502.fasta	SRR5283502.fasta	1	2008	Sputum	Human	SAMN06445922	A2	USA	SRR5283502.fasta	1	15
5f4ce48f677a5500a6248b71	SRR10272838	SRR10272838.fasta	SRR10272838.fasta	1	2008	Urine	Human	SAMN12731935	N16-02236	Canada	SRR10272838.fasta	1	4
5f493dd0677a55c4ab2477c0	SRR10442769	SRR10442769.fasta	SRR10442769.fasta	1	2008	Urine	Human	SAMN12731937	N16-03102	Canada	SRR10442769.fasta	1	15
5f492772677a5527e4247586	SRR10442771	SRR10442771.fasta	SRR10442771.fasta	1	2008	Urine	Human	SAMN12731936	N16-03101	Canada	SRR10442771.fasta	1	5
5f48bf1164435f61f8745cdb	SRR10444515	SRR10444515.fasta	SRR10444515.fasta	1	2008	Urine	Human	SAMN12731938	N16-03103	Canada	SRR10444515.fasta	1	13
5f48da8564435f64c6745f0e	SRR10444516	SRR10444516.fasta	SRR10444516.fasta	1	2008	Urine	Human	SAMN12731941	N16-03106	Canada	SRR10444516.fasta	1	11
5f4848c364435fef18745361	SRR2724089	SRR2724089.fasta	SRR2724089.fasta	1	2008	Urine	Human	SAMN04158273	K48-58	Norway	SRR2724089.fasta	1	14
5f483a19677a557dc82462f8	SRR2724139	SRR2724139.fasta	SRR2724139.fasta	1	2008	Urine	Human	SAMN04158278	K53-64	Norway	SRR2724139.fasta	1	13
5f492ddcf87f3968db91e516	SRR1582861	SRR1582861.fasta	SRR1582861.fasta	1	2008	Urine	Human	SAMN03024576	Klebsiella pneumoniae KPC-producing clinical isolate CAV1042	USA	SRR1582861.fasta	1	10
5f4930cbf87f390b0891e560	SRR1582866	SRR1582866.fasta	SRR1582866.fasta	1	2008	Urine	Human	SAMN03024581	Klebsiella pneumoniae KPC-producing clinical isolate CAV1062	USA	SRR1582866.fasta	1	17
5f48f2dff87f398d7e91e014	SRR1582867	SRR1582867.fasta	SRR1582867.fasta	1	2008	Urine	Human	SAMN03024582	Klebsiella pneumoniae KPC-producing clinical isolate CAV1061	USA	SRR1582867.fasta	1	13
5f47d1b8f87f39774991c135	SRR10444514	SRR10444514.fasta	SRR10444514.fasta	1	2008	Wound	Human	SAMN12731939	N16-03104	Canada	SRR10444514.fasta	1	15
5f481ab0677a553c77246069	SRR2724122	SRR2724122.fasta	SRR2724122.fasta	1	2008	Wound secretion	Human	SAMN04158276	K52-43	Norway	SRR2724122.fasta	1	14
5f47fad3677a559fc3245de9	SRR3066287	SRR3066287.fasta	SRR3066287.fasta	1	2009	Abdominal	Human	SAMN03733654	Klebsiella pneumoniae KPC-producing clinical isolate CAV1067	USA	SRR3066287.fasta	1	12
5f48d8e064435f6b0d745ede	SRR1582872	SRR1582872.fasta	SRR1582872.fasta	1	2009	Abdominal wound	Human	SAMN03024587	Klebsiella pneumoniae KPC-producing clinical isolate CAV1074	USA	SRR1582872.fasta	1	5
5f49c5f064435fdb16747c44	SRR5082329	SRR5082329.fasta	SRR5082329.fasta	1	2009	Blood	Human	SAMN06112145	AS9_C4PNMANXX_CTCTCTAC-AGAGTAGA_L006	Australia	SRR5082329.fasta	1	8
5f4990fb677a55b583247e4e	SRR5082333	SRR5082333.fasta	SRR5082333.fasta	1	2009	Blood	Human	SAMN06112141	AS5_C4PNMANXX_AGGCAGAA-AGAGTAGA_L006	Australia	SRR5082333.fasta	1	4
5f484dd264435f072d7453c3	SRR5082340	SRR5082340.fasta	SRR5082340.fasta	1	2009	Blood	Human	SAMN06112142	AS6_C4PNMANXX_TCCTGAGC-AGAGTAGA_L006	Australia	SRR5082340.fasta	1	4
5f49daa264435f3586747dbf	SRR5082344	SRR5082344.fasta	SRR5082344.fasta	1	2009	Blood	Human	SAMN06112128	AS1_C4PNMANXX_AAGAGGCA-TATCCTCT_L006	Australia	SRR5082344.fasta	1	4
5f47e30a677a55586d245b90	SRR10452802	SRR10452802.fasta	SRR10452802.fasta	1	2009	Blood	Human	SAMN12731953	N16-03118	Canada	SRR10452802.fasta	1	12
5f47e7ce64435ffd9f744bef	SRR10452803	SRR10452803.fasta	SRR10452803.fasta	1	2009	Blood	Human	SAMN12731952	N16-03117	Canada	SRR10452803.fasta	1	14
5f47c9a2f87f39430991c0b6	SRR10452805	SRR10452805.fasta	SRR10452805.fasta	1	2009	Blood	Human	SAMN12731954	N16-03119	Canada	SRR10452805.fasta	1	9
5f48f089677a558e972470e0	SRR10452810	SRR10452810.fasta	SRR10452810.fasta	1	2009	Blood	Human	SAMN12731949	N16-03114	Canada	SRR10452810.fasta	1	4
5f497020677a5512ee247bec	SRR10482470	SRR10482470.fasta	SRR10482470.fasta	1	2009	Blood	Human	SAMN12731955	N16-03120	Canada	SRR10482470.fasta	1	10
5f4a2988f87f39e55a91f8d2	SRR5514212	SRR5514212.fasta	SRR5514212.fasta	1	2009	Blood	Human	SAMN05960871	GCID_KLEB_00007	Nigeria	SRR5514212.fasta	1	2
5f489612677a55738a246a2c	SRR5514215	SRR5514215.fasta	SRR5514215.fasta	1	2009	Blood	Human	SAMN05960876	GCID_KLEB_00012	Nigeria	SRR5514215.fasta	1	16
5f48802464435fbac77457be	SRR5514216	SRR5514216.fasta	SRR5514216.fasta	1	2009	Blood	Human	SAMN05960875	GCID_KLEB_00011	Nigeria	SRR5514216.fasta	1	5
5f48e842f87f39446e91df24	SRR5514217	SRR5514217.fasta	SRR5514217.fasta	1	2009	Blood	Human	SAMN05960873	GCID_KLEB_00009	Nigeria	SRR5514217.fasta	1	16
5f4a171ef87f391e1491f77e	SRR5514219	SRR5514219.fasta	SRR5514219.fasta	1	2009	Blood	Human	SAMN05960878	GCID_KLEB_00014	Nigeria	SRR5514219.fasta	1	13
5f49c1fe677a558587248221	SRR5514221	SRR5514221.fasta	SRR5514221.fasta	1	2009	Blood	Human	SAMN05960879	GCID_KLEB_00015	Nigeria	SRR5514221.fasta	1	12
5f48b87ff87f393dfd91db13	SRR5514224	SRR5514224.fasta	SRR5514224.fasta	1	2009	Blood	Human	SAMN05960881	GCID_KLEB_00017	Nigeria	SRR5514224.fasta	1	12
5f48b45d677a55b7b3246c3e	ERR486383	ERR486383.fasta	ERR486383.fasta	1	2009	Blood	Human	SAMEA2273769	MDR1229-sc-1792394	United Kingdom	ERR486383.fasta	1	17
5f48c1ec64435f4e99745d09	ERR486390	ERR486390.fasta	ERR486390.fasta	1	2009	Blood	Human	SAMEA2273778	MDR1222-sc-1792403	United Kingdom	ERR486390.fasta	1	10
5f498b5864435f2016747773	ERR486391	ERR486391.fasta	ERR486391.fasta	1	2009	Blood	Human	SAMEA2273779	MDR1223-sc-1792404	United Kingdom	ERR486391.fasta	1	11
5f47ee29677a552ee5245cf3	ERR486392	ERR486392.fasta	ERR486392.fasta	1	2009	Blood	Human	SAMEA2273781	MDR1225-sc-1792406	United Kingdom	ERR486392.fasta	1	15
5f49bf3064435f21cd747bad	ERR486400	ERR486400.fasta	ERR486400.fasta	1	2009	Blood	Human	SAMEA2273792	MDR1234-sc-1792418	United Kingdom	ERR486400.fasta	1	13
5f49b58c677a5574b724815e	ERR486401	ERR486401.fasta	ERR486401.fasta	1	2009	Blood	Human	SAMEA2273793	MDR1235-sc-1792419	United Kingdom	ERR486401.fasta	1	10
5f48d37364435f60fe745e75	ERR486402	ERR486402.fasta	ERR486402.fasta	1	2009	Blood	Human	SAMEA2273794	MDR1236-sc-1792420	United Kingdom	ERR486402.fasta	1	12
5f498eb5f87f3946da91ed7d	ERR486403	ERR486403.fasta	ERR486403.fasta	1	2009	Blood	Human	SAMEA2273795	MDR1238-sc-1792421	United Kingdom	ERR486403.fasta	1	17
5f4a13c464435f1ee37481d3	ERR486404	ERR486404.fasta	ERR486404.fasta	1	2009	Blood	Human	SAMEA2273796	MDR1239-sc-1792422	United Kingdom	ERR486404.fasta	1	10
5f49c417677a55f85f24823c	ERR486405	ERR486405.fasta	ERR486405.fasta	1	2009	Blood	Human	SAMEA2273797	MDR1241-sc-1792423	United Kingdom	ERR486405.fasta	1	10
5f48ad2464435f74f0745b2d	ERR486512	ERR486512.fasta	ERR486512.fasta	1	2009	Blood	Human	SAMEA2273879	MDR1237-sc-1792505	United Kingdom	ERR486512.fasta	1	16
5f49797e64435f60c6747638	ERR486518	ERR486518.fasta	ERR486518.fasta	1	2009	Blood	Human	SAMEA2273885	MDR1240-sc-1792511	United Kingdom	ERR486518.fasta	1	15
5f4908f7677a55b8052472b0	ERR486799	ERR486799.fasta	ERR486799.fasta	1	2009	Blood	Human	SAMEA2273773	MDR1233-sc-1792398	United Kingdom	ERR486799.fasta	1	13
5f497bdf677a559b52247cd9	ERR486801	ERR486801.fasta	ERR486801.fasta	1	2009	Blood	Human	SAMEA2273780	MDR1224-sc-1792405	United Kingdom	ERR486801.fasta	1	15
5f4980ad64435f22517476b7	SRR3051125	SRR3051125.fasta	SRR3051125.fasta	1	2009	Blood	Human	SAMN04357495	ac8a28_62	United Kingdom	SRR3051125.fasta	1	13
5f48ab8364435f2bfe745b14	SRR3051164	SRR3051164.fasta	SRR3051164.fasta	1	2009	Blood	Human	SAMN04357340	C00026482	United Kingdom	SRR3051164.fasta	1	15
5f48ca72f87f391d7a91dcc5	SRR3051165	SRR3051165.fasta	SRR3051165.fasta	1	2009	Blood	Human	SAMN04357341	C00026483	United Kingdom	SRR3051165.fasta	1	15
5f49b03b64435fc17f747a15	SRR3051166	SRR3051166.fasta	SRR3051166.fasta	1	2009	Blood	Human	SAMN04357342	C00026484	United Kingdom	SRR3051166.fasta	1	4
5f4a103b677a555fcd24879f	SRR3051167	SRR3051167.fasta	SRR3051167.fasta	1	2009	Blood	Human	SAMN04357343	C00026485	United Kingdom	SRR3051167.fasta	1	4
5f49821764435f10a57476d7	SRR3051168	SRR3051168.fasta	SRR3051168.fasta	1	2009	Blood	Human	SAMN04357344	C00026487	United Kingdom	SRR3051168.fasta	1	15
5f4862ce64435f582374559f	SRR3051169	SRR3051169.fasta	SRR3051169.fasta	1	2009	Blood	Human	SAMN04357345	C00026489	United Kingdom	SRR3051169.fasta	1	15
5f48c79b677a55c8a2246d7b	SRR3051171	SRR3051171.fasta	SRR3051171.fasta	1	2009	Blood	Human	SAMN04357348	C00026491	United Kingdom	SRR3051171.fasta	1	15
5f48a4ab64435f33ac745a71	SRR3051172	SRR3051172.fasta	SRR3051172.fasta	1	2009	Blood	Human	SAMN04357349	C00026492	United Kingdom	SRR3051172.fasta	1	4
5f47c58364435f39127446c5	SRR3051173	SRR3051173.fasta	SRR3051173.fasta	1	2009	Blood	Human	SAMN04357352	C00026493	United Kingdom	SRR3051173.fasta	1	2
5f498b7164435f316b747789	SRR3051174	SRR3051174.fasta	SRR3051174.fasta	1	2009	Blood	Human	SAMN04357354	C00026495	United Kingdom	SRR3051174.fasta	1	4
5f4a17ef677a5560aa248820	SRR3051175	SRR3051175.fasta	SRR3051175.fasta	1	2009	Blood	Human	SAMN04357356	C00026496	United Kingdom	SRR3051175.fasta	1	9
5f493996f87f39065a91e671	SRR3051176	SRR3051176.fasta	SRR3051176.fasta	1	2009	Blood	Human	SAMN04357359	C00026498	United Kingdom	SRR3051176.fasta	1	15
5f49ca78677a552a032482dc	SRR3051178	SRR3051178.fasta	SRR3051178.fasta	1	2009	Blood	Human	SAMN04357363	C00026502	United Kingdom	SRR3051178.fasta	1	15
5f48601364435ffa0e745538	SRR3051184	SRR3051184.fasta	SRR3051184.fasta	1	2009	Blood	Human	SAMN04357337	C00026534	United Kingdom	SRR3051184.fasta	1	15
5f47e31e677a55d8c9245b99	SRR3051185	SRR3051185.fasta	SRR3051185.fasta	1	2009	Blood	Human	SAMN04357338	C00026535	United Kingdom	SRR3051185.fasta	1	4
5f495367f87f39d77e91e881	SRR3051186	SRR3051186.fasta	SRR3051186.fasta	1	2009	Blood	Human	SAMN04357339	C00026536	United Kingdom	SRR3051186.fasta	1	4
5f487eae64435f155e745790	SRR3051190	SRR3051190.fasta	SRR3051190.fasta	1	2009	Blood	Human	SAMN04357353	C00026546	United Kingdom	SRR3051190.fasta	1	4
5f485e16677a55046b2465ba	SRR3051191	SRR3051191.fasta	SRR3051191.fasta	1	2009	Blood	Human	SAMN04357355	C00026547	United Kingdom	SRR3051191.fasta	1	4
5f487581f87f39dd9791cdbb	SRR3051192	SRR3051192.fasta	SRR3051192.fasta	1	2009	Blood	Human	SAMN04357357	C00026548	United Kingdom	SRR3051192.fasta	1	11
5f487a6664435f813e745707	SRR3051194	SRR3051194.fasta	SRR3051194.fasta	1	2009	Blood	Human	SAMN04357361	C00026550	United Kingdom	SRR3051194.fasta	1	4
5f49420064435f7a317470f5	SRR3051196	SRR3051196.fasta	SRR3051196.fasta	1	2009	Blood	Human	SAMN04357364	C00026553	United Kingdom	SRR3051196.fasta	1	4
5f498cd4677a558081247dda	SRR3051198	SRR3051198.fasta	SRR3051198.fasta	1	2009	Blood	Human	SAMN04357366	C00026555	United Kingdom	SRR3051198.fasta	1	4
5f49ba3764435fa3ed747b20	SRR3051200	SRR3051200.fasta	SRR3051200.fasta	1	2009	Blood	Human	SAMN04357368	C00026557	United Kingdom	SRR3051200.fasta	1	15
5f487ec064435f212d7457a8	SRR3051201	SRR3051201.fasta	SRR3051201.fasta	1	2009	Blood	Human	SAMN04357369	C00026558	United Kingdom	SRR3051201.fasta	1	4
5f49c33e64435f9361747c12	SRR3051202	SRR3051202.fasta	SRR3051202.fasta	1	2009	Blood	Human	SAMN04357370	C00026560	United Kingdom	SRR3051202.fasta	1	4
5f499e3664435f0ede74790e	SRR3051203	SRR3051203.fasta	SRR3051203.fasta	1	2009	Blood	Human	SAMN04357371	C00026561	United Kingdom	SRR3051203.fasta	1	4
5f489a9af87f39c22391d887	SRR3051204	SRR3051204.fasta	SRR3051204.fasta	1	2009	Blood	Human	SAMN04357372	C00026562	United Kingdom	SRR3051204.fasta	1	14
5f49cdfcf87f39cc5b91f1a4	SRR3051205	SRR3051205.fasta	SRR3051205.fasta	1	2009	Blood	Human	SAMN04357373	C00026564	United Kingdom	SRR3051205.fasta	1	4
5f49fe44677a556ed6248666	SRR3051207	SRR3051207.fasta	SRR3051207.fasta	1	2009	Blood	Human	SAMN04357375	C00026567	United Kingdom	SRR3051207.fasta	1	15
5f48922b64435fefa47458e1	SRR3051209	SRR3051209.fasta	SRR3051209.fasta	1	2009	Blood	Human	SAMN04357377	C00026569	United Kingdom	SRR3051209.fasta	1	4
5f4ce44af87f394c7191febc	SRR1166959	SRR1166959.fasta	SRR1166959.fasta	1	2009	Blood	Human	SAMN02631012	1761	USA	SRR1166959.fasta	1	17
5f47c29e677a55d6eb245927	SRR1166962	SRR1166962.fasta	SRR1166962.fasta	1	2009	Blood	Human	SAMN02631015	1764	USA	SRR1166962.fasta	1	13
5f47dd1bf87f394aca91c246	SRR1166963	SRR1166963.fasta	SRR1166963.fasta	1	2009	Blood	Human	SAMN02631016	1765	USA	SRR1166963.fasta	1	8
5f48b2a7677a550378246bf2	SRR1582889	SRR1582889.fasta	SRR1582889.fasta	1	2009	Blood	Human	SAMN03024604	Klebsiella pneumoniae KPC-producing clinical isolate CAV1077	USA	SRR1582889.fasta	1	7
5f495f0164435f52787473c0	ERR1761525	ERR1761525.fasta	ERR1761525.fasta	1	2009	Bronchial secretion	Human	SAMEA29253418	216	Germany	ERR1761525.fasta	1	12
5f49673f677a55de5d247b02	ERR1761542	ERR1761542.fasta	ERR1761542.fasta	1	2009	Bronchial secretion	Human	SAMEA29266168	237	Germany	ERR1761542.fasta	1	9
5f485541f87f39da3291cb90	SRR2724140	SRR2724140.fasta	SRR2724140.fasta	1	2009	Expectorate	Human	SAMN04158279	K54-05	Norway	SRR2724140.fasta	1	14
5f4ce4ff677a553535248bd0	SRR10452804	SRR10452804.fasta	SRR10452804.fasta	1	2009	Respiratory	Human	SAMN12731947	N16-03112	Canada	SRR10452804.fasta	1	8
5f4a0186f87f39c7fe91f5e2	SRR10452806	SRR10452806.fasta	SRR10452806.fasta	1	2009	Respiratory	Human	SAMN12731951	N16-03116	Canada	SRR10452806.fasta	1	11
5f47d126f87f39c9f391c116	SRR10452808	SRR10452808.fasta	SRR10452808.fasta	1	2009	Respiratory	Human	SAMN12731946	N16-03111	Canada	SRR10452808.fasta	1	12
5f47d11df87f39a85091c112	SRR1166958	SRR1166958.fasta	SRR1166958.fasta	1	2009	Sputum	Human	SAMN02631011	1760	USA	SRR1166958.fasta	1	12
5f47e8a9f87f394a7c91c368	SRR1166960	SRR1166960.fasta	SRR1166960.fasta	1	2009	Sputum	Human	SAMN02631013	1762	USA	SRR1166960.fasta	1	12
5f48a49e64435f7a97745a65	ERR1761551	ERR1761551.fasta	ERR1761551.fasta	1	2009	Throat swab	Human	SAMEA29272918	247	Germany	ERR1761551.fasta	1	14
5f47e30b64435f513e744b8b	ERR875978	ERR875978.fasta	ERR875978.fasta	1	2009	Trachaeal secretion	Human	SAMEA3381185	267/12	Germany	ERR875978.fasta	1	15
5f48d8e7f87f39818d91ddaf	ERR1761524	ERR1761524.fasta	ERR1761524.fasta	1	2009	Tracheal secretion	Human	SAMEA29252668	215	Germany	ERR1761524.fasta	1	13
5f49608664435f086174740a	ERR1761554	ERR1761554.fasta	ERR1761554.fasta	1	2009	Tracheal secretion	Human	SAMEA29275168	250	Germany	ERR1761554.fasta	1	12
5f480392677a554d3c245e9d	SRR10444513	SRR10444513.fasta	SRR10444513.fasta	1	2009	Urine	Human	SAMN12731945	N16-03110	Canada	SRR10444513.fasta	1	10
5f47f608677a5529a9245da7	SRR10452807	SRR10452807.fasta	SRR10452807.fasta	1	2009	Urine	Human	SAMN12731948	N16-03113	Canada	SRR10452807.fasta	1	12
5f499239f87f39ceed91edb0	SRR6653995	SRR6653995.fasta	SRR6653995.fasta	1	2009	Urine	Human	SAMN08391417	Kp616	Iran	SRR6653995.fasta	1	8
5f47c831677a556bf124599d	SRR1166957	SRR1166957.fasta	SRR1166957.fasta	1	2009	Urine	Human	SAMN02631010	1759	USA	SRR1166957.fasta	1	13
5f48622f64435f272074557f	SRR1582864	SRR1582864.fasta	SRR1582864.fasta	1	2009	Urine	Human	SAMN03024579	Klebsiella pneumoniae KPC-producing clinical isolate CAV1378	USA	SRR1582864.fasta	1	17
5f47cb0c677a55826b2459d5	SRR10452809	SRR10452809.fasta	SRR10452809.fasta	1	2009	Wound	Human	SAMN12731950	N16-03115	Canada	SRR10452809.fasta	1	13
5f48ce8f64435f41e5745e07	SRR1166973	SRR1166973.fasta	SRR1166973.fasta	1	2009	Wound	Human	SAMN02631026	1775	Canada	SRR1166973.fasta	1	13
5f480e3264435f69ca744ed2	SRR5283497	SRR5283497.fasta	SRR5283497.fasta	1	2010	Abdominal clot	Human	SAMN06445927	B9	USA	SRR5283497.fasta	1	18
5f49060864435f846f746280	ERR264556	ERR264556.fasta	ERR264556.fasta	1	2010	Bile fluid	Human	SAMEA1877783	ERS201996	Spain	ERR264556.fasta	1	14
5f49d4e064435f2891747d3d	SRR5082328	SRR5082328.fasta	SRR5082328.fasta	1	2010	Blood	Human	SAMN06112143	AS7_C4PNMANXX_GGACTCCT-AGAGTAGA_L006	Australia	SRR5082328.fasta	1	4
5f486ad1677a55bbda246711	SRR5082341	SRR5082341.fasta	SRR5082341.fasta	1	2010	Blood	Human	SAMN06112138	AS2_C4PNMANXX_GTAGAGGA-TATCCTCT_L006	Australia	SRR5082341.fasta	1	4
5f498b6ef87f39168191ed54	SRR10482463	SRR10482463.fasta	SRR10482463.fasta	1	2010	Blood	Human	SAMN12731962	N16-03127	Canada	SRR10482463.fasta	1	16
5f48006af87f396d2491c570	SRR10482464	SRR10482464.fasta	SRR10482464.fasta	1	2010	Blood	Human	SAMN12731963	N16-03128	Canada	SRR10482464.fasta	1	6
5f4800ef64435f2790744daa	SRR10482466	SRR10482466.fasta	SRR10482466.fasta	1	2010	Blood	Human	SAMN12731961	N16-03126	Canada	SRR10482466.fasta	1	9
5f49787e677a555512247c84	SRR10482469	SRR10482469.fasta	SRR10482469.fasta	1	2010	Blood	Human	SAMN12731964	N16-03129	Canada	SRR10482469.fasta	1	15
5f48a86864435f2f13745ade	SRR8365813	SRR8365813.fasta	SRR8365813.fasta	1	2010	Blood	Human	SAMN10639440	Klebsiella pneumoniae ST11 Kpn33	Hungary	SRR8365813.fasta	1	15
5f49f490f87f393cfb91f4bf	SRR5513621	SRR5513621.fasta	SRR5513621.fasta	1	2010	Blood	Human	SAMN05960882	GCID_KLEB_00018	Nigeria	SRR5513621.fasta	1	11
5f498ce4677a556270247de7	SRR5513623	SRR5513623.fasta	SRR5513623.fasta	1	2010	Blood	Human	SAMN05960884	GCID_KLEB_00020	Nigeria	SRR5513623.fasta	1	10
5f4a1f7c64435f87de7482f7	SRR5513624	SRR5513624.fasta	SRR5513624.fasta	1	2010	Blood	Human	SAMN05960885	GCID_KLEB_00021	Nigeria	SRR5513624.fasta	1	16
5f49518d677a55b9a1247931	SRR5514082	SRR5514082.fasta	SRR5514082.fasta	1	2010	Blood	Human	SAMN05960886	GCID_KLEB_00022	Nigeria	SRR5514082.fasta	1	13
5f489752f87f395e4991d86b	SRR5514083	SRR5514083.fasta	SRR5514083.fasta	1	2010	Blood	Human	SAMN05960887	GCID_KLEB_00023	Nigeria	SRR5514083.fasta	1	9
5f49ce97f87f39c4c291f1b0	SRR5514084	SRR5514084.fasta	SRR5514084.fasta	1	2010	Blood	Human	SAMN05960888	GCID_KLEB_00024	Nigeria	SRR5514084.fasta	1	13
5f48aee664435fb21f745b44	SRR5514206	SRR5514206.fasta	SRR5514206.fasta	1	2010	Blood	Human	SAMN05960890	GCID_KLEB_00026	Nigeria	SRR5514206.fasta	1	9
5f49aafef87f39046291ef77	SRR5514207	SRR5514207.fasta	SRR5514207.fasta	1	2010	Blood	Human	SAMN05960889	GCID_KLEB_00025	Nigeria	SRR5514207.fasta	1	13
5f4a1dfbf87f39088b91f7e8	SRR5514214	SRR5514214.fasta	SRR5514214.fasta	1	2010	Blood	Human	SAMN05960872	GCID_KLEB_00008	Nigeria	SRR5514214.fasta	1	12
5f490aac64435f92757462cf	ERR486407	ERR486407.fasta	ERR486407.fasta	1	2010	Blood	Human	SAMEA2273799	MDR1244-sc-1792425	United Kingdom	ERR486407.fasta	1	10
5f486b8164435f9202745623	ERR486408	ERR486408.fasta	ERR486408.fasta	1	2010	Blood	Human	SAMEA2273800	MDR1245-sc-1792426	United Kingdom	ERR486408.fasta	1	17
5f487eb164435f4361745794	ERR486409	ERR486409.fasta	ERR486409.fasta	1	2010	Blood	Human	SAMEA2273801	MDR1246-sc-1792427	United Kingdom	ERR486409.fasta	1	17
5f49a8e4f87f39744c91ef2b	ERR486410	ERR486410.fasta	ERR486410.fasta	1	2010	Blood	Human	SAMEA2273802	MDR1247-sc-1792428	United Kingdom	ERR486410.fasta	1	8
5f488d57f87f39307e91d7d6	ERR486411	ERR486411.fasta	ERR486411.fasta	1	2010	Blood	Human	SAMEA2273803	MDR1248-sc-1792429	United Kingdom	ERR486411.fasta	1	15
5f49b4f064435fb75c747aae	ERR486412	ERR486412.fasta	ERR486412.fasta	1	2010	Blood	Human	SAMEA2273804	MDR1249-sc-1792430	United Kingdom	ERR486412.fasta	1	9
5f48a8f4f87f39047391d9ed	ERR486413	ERR486413.fasta	ERR486413.fasta	1	2010	Blood	Human	SAMEA2273805	MDR1250-sc-1792431	United Kingdom	ERR486413.fasta	1	13
5f49c41df87f3943ad91f110	ERR486414	ERR486414.fasta	ERR486414.fasta	1	2010	Blood	Human	SAMEA2273806	MDR1251-sc-1792432	United Kingdom	ERR486414.fasta	1	4
5f49260af87f39f61491e485	ERR486415	ERR486415.fasta	ERR486415.fasta	1	2010	Blood	Human	SAMEA2273807	MDR1252-sc-1792433	United Kingdom	ERR486415.fasta	1	4
5f49b4ee677a55f9d424814f	ERR486416	ERR486416.fasta	ERR486416.fasta	1	2010	Blood	Human	SAMEA2273808	MDR1253-sc-1792434	United Kingdom	ERR486416.fasta	1	14
5f48df75677a558070246f71	ERR486417	ERR486417.fasta	ERR486417.fasta	1	2010	Blood	Human	SAMEA2273809	MDR1254-sc-1792435	United Kingdom	ERR486417.fasta	1	4
5f49bc0b64435fdce6747b73	ERR486418	ERR486418.fasta	ERR486418.fasta	1	2010	Blood	Human	SAMEA2273810	MDR1255-sc-1792436	United Kingdom	ERR486418.fasta	1	11
5f48974cf87f39ce5c91d866	ERR486419	ERR486419.fasta	ERR486419.fasta	1	2010	Blood	Human	SAMEA2273811	MDR1257-sc-1792437	United Kingdom	ERR486419.fasta	1	17
5f4a111d64435fc2d574819f	ERR486420	ERR486420.fasta	ERR486420.fasta	1	2010	Blood	Human	SAMEA2273812	MDR1258-sc-1792438	United Kingdom	ERR486420.fasta	1	11
5f485ebd677a5525762465e0	ERR486421	ERR486421.fasta	ERR486421.fasta	1	2010	Blood	Human	SAMEA2273813	MDR1259-sc-1792439	United Kingdom	ERR486421.fasta	1	11
5f48fb1bf87f39ea6391e0b8	ERR486422	ERR486422.fasta	ERR486422.fasta	1	2010	Blood	Human	SAMEA2273814	MDR1260-sc-1792440	United Kingdom	ERR486422.fasta	1	11
5f49e158f87f39a21991f366	ERR486423	ERR486423.fasta	ERR486423.fasta	1	2010	Blood	Human	SAMEA2273815	MDR1261-sc-1792441	United Kingdom	ERR486423.fasta	1	4
5f495765677a55d98324799e	ERR486424	ERR486424.fasta	ERR486424.fasta	1	2010	Blood	Human	SAMEA2273816	MDR1262-sc-1792442	United Kingdom	ERR486424.fasta	1	7
5f49c346f87f396d6191f103	ERR486426	ERR486426.fasta	ERR486426.fasta	1	2010	Blood	Human	SAMEA2273818	MDR1264-sc-1792444	United Kingdom	ERR486426.fasta	1	16
5f48a570677a555d31246b08	ERR486427	ERR486427.fasta	ERR486427.fasta	1	2010	Blood	Human	SAMEA2273819	MDR1265-sc-1792445	United Kingdom	ERR486427.fasta	1	4
5f48d2df64435f6c26745e5e	ERR486428	ERR486428.fasta	ERR486428.fasta	1	2010	Blood	Human	SAMEA2273820	MDR1266-sc-1792446	United Kingdom	ERR486428.fasta	1	4
5f49936ff87f39800b91edd8	ERR486429	ERR486429.fasta	ERR486429.fasta	1	2010	Blood	Human	SAMEA2273821	MDR1267-sc-1792447	United Kingdom	ERR486429.fasta	1	15
5f49e46c64435fc468747e9f	ERR486430	ERR486430.fasta	ERR486430.fasta	1	2010	Blood	Human	SAMEA2273822	MDR1268-sc-1792448	United Kingdom	ERR486430.fasta	1	4
5f48cfcc677a553a7b246e29	ERR486431	ERR486431.fasta	ERR486431.fasta	1	2010	Blood	Human	SAMEA2273823	MDR1269-sc-1792449	United Kingdom	ERR486431.fasta	1	10
5f48a86164435f7bbc745ad4	ERR486441	ERR486441.fasta	ERR486441.fasta	1	2010	Blood	Human	SAMEA2273833	MDR1279-sc-1792459	United Kingdom	ERR486441.fasta	1	3
5f49b61bf87f391ade91f019	ERR486510	ERR486510.fasta	ERR486510.fasta	1	2010	Blood	Human	SAMEA2273877	MDR1256-sc-1792503	United Kingdom	ERR486510.fasta	1	8
5f4987b464435f77fe747739	ERR486517	ERR486517.fasta	ERR486517.fasta	1	2010	Blood	Human	SAMEA2273884	MDR1242-sc-1792510	United Kingdom	ERR486517.fasta	1	9
5f4990fef87f39b0d091ed96	SRR3051187	SRR3051187.fasta	SRR3051187.fasta	1	2010	Blood	Human	SAMN04357346	C00026541	United Kingdom	SRR3051187.fasta	1	4
5f498eb4677a5565d2247e23	SRR3051188	SRR3051188.fasta	SRR3051188.fasta	1	2010	Blood	Human	SAMN04357350	C00026544	United Kingdom	SRR3051188.fasta	1	4
5f49577e677a555e312479ad	SRR3051189	SRR3051189.fasta	SRR3051189.fasta	1	2010	Blood	Human	SAMN04357351	C00026545	United Kingdom	SRR3051189.fasta	1	15
5f4a2983677a558b4e2489b7	SRR3051193	SRR3051193.fasta	SRR3051193.fasta	1	2010	Blood	Human	SAMN04357358	C00026549	United Kingdom	SRR3051193.fasta	1	4
5f49138a64435f4704746c28	SRR3051195	SRR3051195.fasta	SRR3051195.fasta	1	2010	Blood	Human	SAMN04357362	C00026551	United Kingdom	SRR3051195.fasta	1	4
5f48e115f87f39cb4891de5f	SRR3051208	SRR3051208.fasta	SRR3051208.fasta	1	2010	Blood	Human	SAMN04357376	C00026568	United Kingdom	SRR3051208.fasta	1	7
5f49a97ef87f39aed091ef45	SRR3051210	SRR3051210.fasta	SRR3051210.fasta	1	2010	Blood	Human	SAMN04357378	C00026570	United Kingdom	SRR3051210.fasta	1	15
5f4919b4f87f39430891e304	SRR3051211	SRR3051211.fasta	SRR3051211.fasta	1	2010	Blood	Human	SAMN04357379	C00026572	United Kingdom	SRR3051211.fasta	1	4
5f49445864435f41fb747159	SRR3051212	SRR3051212.fasta	SRR3051212.fasta	1	2010	Blood	Human	SAMN04357380	C00026575	United Kingdom	SRR3051212.fasta	1	4
5f486769677a555dc62466b5	SRR3051213	SRR3051213.fasta	SRR3051213.fasta	1	2010	Blood	Human	SAMN04357381	C00026576	United Kingdom	SRR3051213.fasta	1	4
5f498c0c64435f5bd97477a6	SRR3051215	SRR3051215.fasta	SRR3051215.fasta	1	2010	Blood	Human	SAMN04357383	C00026578	United Kingdom	SRR3051215.fasta	1	4
5f488b96f87f396b4d91d7bc	SRR3051216	SRR3051216.fasta	SRR3051216.fasta	1	2010	Blood	Human	SAMN04357384	C00026580	United Kingdom	SRR3051216.fasta	1	4
5f48d4ef677a552a98246ea5	SRR3051217	SRR3051217.fasta	SRR3051217.fasta	1	2010	Blood	Human	SAMN04357385	C00026581	United Kingdom	SRR3051217.fasta	1	4
5f49a97bf87f39783591ef42	SRR3051218	SRR3051218.fasta	SRR3051218.fasta	1	2010	Blood	Human	SAMN04357386	C00026583	United Kingdom	SRR3051218.fasta	1	4
5f4863f1677a55a7b0246654	SRR3051219	SRR3051219.fasta	SRR3051219.fasta	1	2010	Blood	Human	SAMN04357387	C00026585	United Kingdom	SRR3051219.fasta	1	4
5f4a02bf677a5569c42486c4	SRR3051220	SRR3051220.fasta	SRR3051220.fasta	1	2010	Blood	Human	SAMN04357388	C00026588	United Kingdom	SRR3051220.fasta	1	4
5f486ce6677a557a1924674d	SRR3051224	SRR3051224.fasta	SRR3051224.fasta	1	2010	Blood	Human	SAMN04357392	C00026594	United Kingdom	SRR3051224.fasta	1	4
5f4980aa64435f95937476b4	SRR3051225	SRR3051225.fasta	SRR3051225.fasta	1	2010	Blood	Human	SAMN04357393	C00026595	United Kingdom	SRR3051225.fasta	1	2
5f48b71664435ffd49745bf8	SRR3051226	SRR3051226.fasta	SRR3051226.fasta	1	2010	Blood	Human	SAMN04357394	C00026596	United Kingdom	SRR3051226.fasta	1	4
5f48ba18677a55edfc246ca7	SRR3051227	SRR3051227.fasta	SRR3051227.fasta	1	2010	Blood	Human	SAMN04357395	C00026597	United Kingdom	SRR3051227.fasta	1	4
5f49b95764435faab9747afe	SRR3051229	SRR3051229.fasta	SRR3051229.fasta	1	2010	Blood	Human	SAMN04357397	C00026600	United Kingdom	SRR3051229.fasta	1	5
5f4a0f94677a552cfe248785	SRR3051230	SRR3051230.fasta	SRR3051230.fasta	1	2010	Blood	Human	SAMN04357398	C00026601	United Kingdom	SRR3051230.fasta	1	4
5f49084b677a55b7a624728e	SRR3051232	SRR3051232.fasta	SRR3051232.fasta	1	2010	Blood	Human	SAMN04357400	C00026604	United Kingdom	SRR3051232.fasta	1	4
5f4999e1677a551f2a247f1c	SRR3051233	SRR3051233.fasta	SRR3051233.fasta	1	2010	Blood	Human	SAMN04357401	C00026605	United Kingdom	SRR3051233.fasta	1	15
5f485ea664435ffb3774552b	SRR3051234	SRR3051234.fasta	SRR3051234.fasta	1	2010	Blood	Human	SAMN04357402	C00026608	United Kingdom	SRR3051234.fasta	1	4
5f488334677a550bd42468d5	SRR3051235	SRR3051235.fasta	SRR3051235.fasta	1	2010	Blood	Human	SAMN04357403	C00026609	United Kingdom	SRR3051235.fasta	1	11
5f48b516f87f390be891dad3	SRR1166976	SRR1166976.fasta	SRR1166976.fasta	1	2010	Blood	Human	SAMN02631029	1778	USA	SRR1166976.fasta	1	18
5f491d69f87f39403c91e354	SRR1196771	SRR1196771.fasta	SRR1196771.fasta	1	2010	Blood	Human	SAMN02581321	Klebsiella pneumoniae CHS 19	USA	SRR1196771.fasta	1	19
5f4859b9677a55638c246560	SRR5283495	SRR5283495.fasta	SRR5283495.fasta	1	2010	Blood	Human	SAMN06445929	C3	USA	SRR5283495.fasta	1	18
5f480f56677a55f6e7245f64	SRR5283496	SRR5283496.fasta	SRR5283496.fasta	1	2010	Blood	Human	SAMN06445928	C2	USA	SRR5283496.fasta	1	19
5f483157f87f390dbe91c936	SRR5283498	SRR5283498.fasta	SRR5283498.fasta	1	2010	Blood	Human	SAMN06445926	B8	USA	SRR5283498.fasta	1	18
5f49de6ef87f391cae91f30f	ERR2586359	ERR2586359.fasta	ERR2586359.fasta	1	2010	Blood	Human	SAMEA4668403	298	Vietnam	ERR2586359.fasta	1	19
5f49380e64435ffc3e746fd0	ERR2586366	ERR2586366.fasta	ERR2586366.fasta	1	2010	Blood	Human	SAMEA4668410	305	Vietnam	ERR2586366.fasta	1	4
5f4989abf87f39ae9f91ed17	ERR2586368	ERR2586368.fasta	ERR2586368.fasta	1	2010	Blood	Human	SAMEA4668412	307	Vietnam	ERR2586368.fasta	1	4
5f47bffa677a5557cd2458fc	ERR2586370	ERR2586370.fasta	ERR2586370.fasta	1	2010	Blood	Human	SAMEA4668414	309	Vietnam	ERR2586370.fasta	1	11
5f4a081964435f1db974810b	ERR2586372	ERR2586372.fasta	ERR2586372.fasta	1	2010	Blood	Human	SAMEA4668416	311	Vietnam	ERR2586372.fasta	1	14
5f48ea5d677a55677f24704e	ERR2586400	ERR2586400.fasta	ERR2586400.fasta	1	2010	Blood	Human	SAMEA4668445	339	Vietnam	ERR2586400.fasta	1	4
5f49f31364435f104b747f9c	ERR2586404	ERR2586404.fasta	ERR2586404.fasta	1	2010	Blood	Human	SAMEA4668449	343	Vietnam	ERR2586404.fasta	1	9
5f489d86f87f39719591d8e5	ERR2586407	ERR2586407.fasta	ERR2586407.fasta	1	2010	Blood	Human	SAMEA4668452	346	Vietnam	ERR2586407.fasta	1	12
5f4886bbf87f39f73d91ceb8	ERR2586414	ERR2586414.fasta	ERR2586414.fasta	1	2010	Blood	Human	SAMEA4668459	353	Vietnam	ERR2586414.fasta	1	13
5f48c077f87f39ab5591dbec	ERR2586420	ERR2586420.fasta	ERR2586420.fasta	1	2010	Blood	Human	SAMEA4668465	359	Vietnam	ERR2586420.fasta	1	11
5f47f9f0f87f394bef91c4ea	ERR1761538	ERR1761538.fasta	ERR1761538.fasta	1	2010	Blood culture	Human	SAMEA29263168	1922	Germany	ERR1761538.fasta	1	14
5f48322d677a5575e924623d	SRR5283493	SRR5283493.fasta	SRR5283493.fasta	1	2010	Brocheal washing	Human	SAMN06445931	C5	USA	SRR5283493.fasta	1	18
5f4841fc64435f76127452c1	SRR5283494	SRR5283494.fasta	SRR5283494.fasta	1	2010	Broncho-alveolar lavage	Human	SAMN06445930	C4	USA	SRR5283494.fasta	1	18
5f47fad264435f763f744d36	ERR1761487	ERR1761487.fasta	ERR1761487.fasta	1	2010	Central venous catheter	Human	SAMEA29224918	1117	Germany	ERR1761487.fasta	1	13
5f47d864677a557e63245af9	ERR1761488	ERR1761488.fasta	ERR1761488.fasta	1	2010	Central venous catheter	Human	SAMEA29225668	1118	Germany	ERR1761488.fasta	1	11
5f47cd00677a55b3a5245a03	ERR1761485	ERR1761485.fasta	ERR1761485.fasta	1	2010	Drainage secretion	Human	SAMEA29223418	1115	Germany	ERR1761485.fasta	1	19
5f4804d0677a550ca7245eca	SRR2724086	SRR2724086.fasta	SRR2724086.fasta	1	2010	Ear secretion	Human	SAMN04158287	K68-18	Norway	SRR2724086.fasta	1	12
5f48398164435fa49e7451e9	SRR2724082	SRR2724082.fasta	SRR2724082.fasta	1	2010	Expectorate	Human	SAMN04158283	K66-62	Norway	SRR2724082.fasta	1	14
5f49855b677a555e73247d70	SRR10482465	SRR10482465.fasta	SRR10482465.fasta	1	2010	Respiratory	Human	SAMN12731956	N16-03121	Canada	SRR10482465.fasta	1	7
5f48a577677a552bfd246b09	SRR2965671	SRR2965671.fasta	SRR2965671.fasta	1	2010	Respiratory	Human	SAMN03733724	Klebsiella pneumoniae KPC-producing clinical isolate CAV1199	USA	SRR2965671.fasta	1	12
5f490232f87f393b6291e140	SRR2965672	SRR2965672.fasta	SRR2965672.fasta	1	2010	Respiratory	Human	SAMN03733725	Klebsiella pneumoniae KPC-producing clinical isolate CAV1193	USA	SRR2965672.fasta	1	11
5f48f24df87f39311191e008	SRR2965673	SRR2965673.fasta	SRR2965673.fasta	1	2010	Respiratory	Human	SAMN03733732	Klebsiella pneumoniae KPC-producing clinical isolate CAV1204	USA	SRR2965673.fasta	1	4
5f4a1b9c64435f0d4174828b	SRR1582880	SRR1582880.fasta	SRR1582880.fasta	1	2010	Sputum	Human	SAMN03024595	Klebsiella pneumoniae KPC-producing clinical isolate CAV1182	USA	SRR1582880.fasta	1	12
5f47db6364435ff97d744ae8	ERR1761518	ERR1761518.fasta	ERR1761518.fasta	1	2010	Tracheal secretion	Human	SAMEA29248168	1148	Germany	ERR1761518.fasta	1	12
5f49077bf87f3915a591e1b2	ERR1761526	ERR1761526.fasta	ERR1761526.fasta	1	2010	Tracheal secretion	Human	SAMEA29254168	219	Germany	ERR1761526.fasta	1	12
5f47d404f87f390dc891c15b	SRR10482467	SRR10482467.fasta	SRR10482467.fasta	1	2010	Urine	Human	SAMN12731957	N16-03122	Canada	SRR10482467.fasta	1	10
5f4888f664435f3fd074584a	SRR10482468	SRR10482468.fasta	SRR10482468.fasta	1	2010	Urine	Human	SAMN12731960	N16-03125	Canada	SRR10482468.fasta	1	10
5f47c12b64435f625c74461e	SRR10482471	SRR10482471.fasta	SRR10482471.fasta	1	2010	Urine	Human	SAMN12731958	N16-03123	Canada	SRR10482471.fasta	1	9
5f49fec9f87f3911f791f58a	ERR1761462	ERR1761462.fasta	ERR1761462.fasta	1	2010	Urine	Human	SAMEA29206168	1092	Germany	ERR1761462.fasta	1	14
5f49248c677a5526c024751f	ERR1761463	ERR1761463.fasta	ERR1761463.fasta	1	2010	Urine	Human	SAMEA29206918	RKI-KP1	Germany	ERR1761463.fasta	1	13
5f49f10e64435f4536747f7b	ERR1761476	ERR1761476.fasta	ERR1761476.fasta	1	2010	Urine	Human	SAMEA29216668	1106	Germany	ERR1761476.fasta	1	13
5f48a86a64435f2ff3745ae0	ERR1761477	ERR1761477.fasta	ERR1761477.fasta	1	2010	Urine	Human	SAMEA29217418	1107	Germany	ERR1761477.fasta	1	8
5f491eccf87f3985cf91e38c	ERR1761527	ERR1761527.fasta	ERR1761527.fasta	1	2010	Urine	Human	SAMEA29254918	220	Germany	ERR1761527.fasta	1	12
5f488ebdf87f39116891d7e9	ERR1761534	ERR1761534.fasta	ERR1761534.fasta	1	2010	Urine	Human	SAMEA29260168	227	Germany	ERR1761534.fasta	1	10
5f48d731677a558fc7246edd	SRR2724081	SRR2724081.fasta	SRR2724081.fasta	1	2010	Urine	Human	SAMN04158282	K66-45	Norway	SRR2724081.fasta	1	22
5f48247964435ffa7c74509c	SRR2724085	SRR2724085.fasta	SRR2724085.fasta	1	2010	Urine	Human	SAMN04158286	K67-17	Norway	SRR2724085.fasta	1	13
5f486b7564435f5c87745618	SRR2724087	SRR2724087.fasta	SRR2724087.fasta	1	2010	Urine	Human	SAMN04158288	K68-73	Norway	SRR2724087.fasta	1	8
5f48a2ee677a550150246ae8	ERR1351671	ERR1351671.fasta	ERR1351671.fasta	1	2010	Urine	Human	SAMEA3920423	TTSH2	Singapore	ERR1351671.fasta	1	8
5f48668764435ff3287455cd	ERR1351673	ERR1351673.fasta	ERR1351673.fasta	1	2010	Urine	Human	SAMEA3920425	TTSH4	Singapore	ERR1351673.fasta	1	19
5f481aaa64435f37c3744fd4	SRR7137903	SRR7137903.fasta	SRR7137903.fasta	1	2010	Urine	Human	SAMN09097175	SRS3275534	Spain	SRR7137903.fasta	1	13
5f48b639677a550cd0246c63	SRR1166970	SRR1166970.fasta	SRR1166970.fasta	1	2010	Urine	Human	SAMN02631023	1772	USA	SRR1166970.fasta	1	14
5f48a12364435f18cf745a18	SRR1166975	SRR1166975.fasta	SRR1166975.fasta	1	2010	Urine	Human	SAMN02631028	NJST258_1	USA	SRR1166975.fasta	1	12
5f49eaab64435f1a05747f1a	SRR1166977	SRR1166977.fasta	SRR1166977.fasta	1	2010	Urine	Human	SAMN02631030	1779	USA	SRR1166977.fasta	1	14
5f47efa5f87f39756d91c40e	SRR1166985	SRR1166985.fasta	SRR1166985.fasta	1	2010	Urine	Human	SAMN02631038	1787	USA	SRR1166985.fasta	1	17
5f49dd91f87f39297791f2f1	SRR1582863	SRR1582863.fasta	SRR1582863.fasta	1	2010	Urine	Human	SAMN03024578	Klebsiella pneumoniae KPC-producing clinical isolate CAV1216	USA	SRR1582863.fasta	1	14
5f47ddf1f87f39c49891c257	SRR1582870	SRR1582870.fasta	SRR1582870.fasta	1	2010	Urine	Human	SAMN03024585	Klebsiella pneumoniae KPC-producing clinical isolate CAV1217	USA	SRR1582870.fasta	1	13
5f487762677a550dcf2467f4	SRR1582875	SRR1582875.fasta	SRR1582875.fasta	1	2010	Urine	Human	SAMN03024590	Klebsiella pneumoniae KPC-producing clinical isolate CAV1344	USA	SRR1582875.fasta	1	11
5f49efd7f87f39333791f476	SRR1582878	SRR1582878.fasta	SRR1582878.fasta	1	2010	Urine	Human	SAMN03024593	Klebsiella pneumoniae KPC-producing clinical isolate CAV1194	USA	SRR1582878.fasta	1	20
5f494fc7f87f39501491e844	SRR1582890	SRR1582890.fasta	SRR1582890.fasta	1	2010	Urine	Human	SAMN03024605	Klebsiella pneumoniae KPC-producing clinical isolate CAV1237	USA	SRR1582890.fasta	1	6
5f483acaf87f39da0391c9ba	SRR3219268	SRR3219268.fasta	SRR3219268.fasta	1	2010	Urine	Human	SAMN04448219	DHQP1002001	USA	SRR3219268.fasta	1	19
5f484321f87f39048891ca1b	SRR5283499	SRR5283499.fasta	SRR5283499.fasta	1	2010	Urine	Human	SAMN06445925	B6	USA	SRR5283499.fasta	1	18
5f483ddd677a552cad246352	SRR5283500	SRR5283500.fasta	SRR5283500.fasta	1	2010	Urine	Human	SAMN06445924	B5	USA	SRR5283500.fasta	1	19
5f48cf3164435f686e745e1a	SRR2965675	SRR2965675.fasta	SRR2965675.fasta	1	2010	Urine/genitourinary	Human	SAMN03733756	Klebsiella pneumoniae KPC-producing clinical isolate CAV1223	USA	SRR2965675.fasta	1	14
5f4873f964435fd0f474569f	SRR4046828	SRR4046828.fasta	SRR4046828.fasta	1	2010	Wound	Human	SAMN05604756	Klebsiella pneumoniae Kp2948 strain	Portugal	SRR4046828.fasta	1	14
5f48ac58677a554a22246b82	ERR1761478	ERR1761478.fasta	ERR1761478.fasta	1	2010	Wound swab	Human	SAMEA29218168	1108	Germany	ERR1761478.fasta	1	13
5f47fd29677a554a30245e18	ERR1761486	ERR1761486.fasta	ERR1761486.fasta	1	2010	Wound swab	Human	SAMEA29224168	1116	Germany	ERR1761486.fasta	1	16
5f4893d0f87f3979d591d836	SRR2965695	SRR2965695.fasta	SRR2965695.fasta	1	2011	Abdominal	Human	SAMN03733797	Klebsiella pneumoniae KPC-producing clinical isolate CAV1446	USA	SRR2965695.fasta	1	11
5f4a0539677a55ea9d2486f7	SRR9858885	SRR9858885.fasta	SRR9858885.fasta	1	2011	Abdominal	Human	SAMN12392799	NR5054	USA	SRR9858885.fasta	1	11
5f497644f87f39163791eba8	SRR9858887	SRR9858887.fasta	SRR9858887.fasta	1	2011	Abdominal	Human	SAMN12392797	KP0515	USA	SRR9858887.fasta	1	8
5f47dc9cf87f39439a91c241	SRR2724090	SRR2724090.fasta	SRR2724090.fasta	1	2011	Airway specimen	Human	SAMN04158290	50518740	Norway	SRR2724090.fasta	1	11
5f49c756f87f39014c91f15d	SRR1582874	SRR1582874.fasta	SRR1582874.fasta	1	2011	Ascites	Human	SAMN03024589	Klebsiella pneumoniae KPC-producing clinical isolate CAV1416	USA	SRR1582874.fasta	1	19
5f47ee24677a55615f245cf0	SRR1582903	SRR1582903.fasta	SRR1582903.fasta	1	2011	Ascities	Human	SAMN03024618	Klebsiella pneumoniae KPC-producing clinical isolate CAV1548	USA	SRR1582903.fasta	1	19
5f48a1be64435f8036745a28	ERR264552	ERR264552.fasta	ERR264552.fasta	1	2011	Bile fluid	Human	SAMEA1877791	ERS201992	Spain	ERR264552.fasta	1	15
5f49c2ae64435fd568747bfd	SRR10484688	SRR10484688.fasta	SRR10484688.fasta	1	2011	Blood	Human	SAMN12731972	N16-03137	Canada	SRR10484688.fasta	1	10
5f4862b864435f32e674558c	SRR10484689	SRR10484689.fasta	SRR10484689.fasta	1	2011	Blood	Human	SAMN12731971	N16-03136	Canada	SRR10484689.fasta	1	8
5f488614677a55da922468f1	SRR10484693	SRR10484693.fasta	SRR10484693.fasta	1	2011	Blood	Human	SAMN12731970	N16-03135	Canada	SRR10484693.fasta	1	15
5f47be4c64435ffb4b7445d2	SRR10484695	SRR10484695.fasta	SRR10484695.fasta	1	2011	Blood	Human	SAMN12731968	N16-03133	Canada	SRR10484695.fasta	1	15
5f4870f8f87f3955bb91cd44	SRR10484696	SRR10484696.fasta	SRR10484696.fasta	1	2011	Blood	Human	SAMN12731973	N16-03138	Canada	SRR10484696.fasta	1	12
5f47f71564435f935f744cd9	SRR10484697	SRR10484697.fasta	SRR10484697.fasta	1	2011	Blood	Human	SAMN12731969	N16-03134	Canada	SRR10484697.fasta	1	10
5f49e2b664435f71de747e64	SRR12072613	SRR12072613.fasta	SRR12072613.fasta	1	2011	Blood	Human	SAMN15315391	N18-04617	Canada	SRR12072613.fasta	1	17
5f47fdb6677a5534ac245e28	SRR4191408	SRR4191408.fasta	SRR4191408.fasta	1	2011	Blood	Human	SAMN05733803		Colombia	SRR4191408.fasta	1	19
5f4802f364435fe4f5744dc6	SRR4191411	SRR4191411.fasta	SRR4191411.fasta	1	2011	Blood	Human	SAMN05734405		Colombia	SRR4191411.fasta	1	20
5f486fb9677a5592e5246782	SRR5514205	SRR5514205.fasta	SRR5514205.fasta	1	2011	Blood	Human	SAMN05960891	GCID_KLEB_00027	Nigeria	SRR5514205.fasta	1	13
5f495920677a556e102479c3	SRR5514208	SRR5514208.fasta	SRR5514208.fasta	1	2011	Blood	Human	SAMN05960892	GCID_KLEB_00028	Nigeria	SRR5514208.fasta	1	12
5f49b6b964435f5bb2747abf	SRR5514209	SRR5514209.fasta	SRR5514209.fasta	1	2011	Blood	Human	SAMN05960893	GCID_KLEB_00029	Nigeria	SRR5514209.fasta	1	13
5f480b89f87f39118791c64c	SRR6505364	SRR6505364.fasta	SRR6505364.fasta	1	2011	Blood	Human	SAMN08382752	GASRECK115	Singapore	SRR6505364.fasta	1	11
5f481339677a5533fe245fb8	SRR6505365	SRR6505365.fasta	SRR6505365.fasta	1	2011	Blood	Human	SAMN08382751	GASRECK114	Singapore	SRR6505365.fasta	1	14
5f482526f87f3936e491c867	SRR6505386	SRR6505386.fasta	SRR6505386.fasta	1	2011	Blood	Human	SAMN08382759	GASRECK142	Singapore	SRR6505386.fasta	1	6
5f48494a64435f37b774536d	SRR6505387	SRR6505387.fasta	SRR6505387.fasta	1	2011	Blood	Human	SAMN08382760	GASRECK144	Singapore	SRR6505387.fasta	1	14
5f4806cdf87f3912e591c5ea	SRR6505388	SRR6505388.fasta	SRR6505388.fasta	1	2011	Blood	Human	SAMN08382757	GASRECK135	Singapore	SRR6505388.fasta	1	14
5f483de6677a5557ca24635e	SRR6505389	SRR6505389.fasta	SRR6505389.fasta	1	2011	Blood	Human	SAMN08382758	GASRECK140	Singapore	SRR6505389.fasta	1	13
5f483de0677a5508ea246356	SRR6505390	SRR6505390.fasta	SRR6505390.fasta	1	2011	Blood	Human	SAMN08382755	GASRECK131	Singapore	SRR6505390.fasta	1	13
5f4806c7f87f395d0891c5e6	SRR6505391	SRR6505391.fasta	SRR6505391.fasta	1	2011	Blood	Human	SAMN08382756	GASRECK132	Singapore	SRR6505391.fasta	1	13
5f482359677a5501cd24612d	SRR6505392	SRR6505392.fasta	SRR6505392.fasta	1	2011	Blood	Human	SAMN08382753	GASRECK116	Singapore	SRR6505392.fasta	1	12
5f484f62677a550607246474	SRR6505393	SRR6505393.fasta	SRR6505393.fasta	1	2011	Blood	Human	SAMN08382754	GASRECK129	Singapore	SRR6505393.fasta	1	9
5f4806d5f87f39021791c5f1	SRR6505394	SRR6505394.fasta	SRR6505394.fasta	1	2011	Blood	Human	SAMN08382761	GASRECK145	Singapore	SRR6505394.fasta	1	15
5f484b91f87f39bde691caef	SRR6505395	SRR6505395.fasta	SRR6505395.fasta	1	2011	Blood	Human	SAMN08382762	GASRECK146	Singapore	SRR6505395.fasta	1	9
5f4818b464435f25c5744fba	SRR6505400	SRR6505400.fasta	SRR6505400.fasta	1	2011	Blood	Human	SAMN08382764	GASRECK150	Singapore	SRR6505400.fasta	1	4
5f48566064435f25ec745499	SRR6505401	SRR6505401.fasta	SRR6505401.fasta	1	2011	Blood	Human	SAMN08382763	GASRECK149	Singapore	SRR6505401.fasta	1	15
5f498566677a559aa1247d79	ERR264548	ERR264548.fasta	ERR264548.fasta	1	2011	Blood	Human	SAMEA1877824	ERS201988	Spain	ERR264548.fasta	1	11
5f48ec9ef87f392f0991dfa0	ERR264550	ERR264550.fasta	ERR264550.fasta	1	2011	Blood	Human	SAMEA1877822	ERS201990	Spain	ERR264550.fasta	1	15
5f49535a677a556741247960	ERR264554	ERR264554.fasta	ERR264554.fasta	1	2011	Blood	Human	SAMEA1877838	ERS201994	Spain	ERR264554.fasta	1	12
5f48c9ce677a55b272246da6	ERR486455	ERR486455.fasta	ERR486455.fasta	1	2011	Blood	Human	SAMEA2273847	MDR1294-sc-1792473	United Kingdom	ERR486455.fasta	1	10
5f48de4864435fff7b745f72	ERR486456	ERR486456.fasta	ERR486456.fasta	1	2011	Blood	Human	SAMEA2273848	MDR1295-sc-1792474	United Kingdom	ERR486456.fasta	1	4
5f48c2b864435f5ea9745d12	ERR486457	ERR486457.fasta	ERR486457.fasta	1	2011	Blood	Human	SAMEA2273849	MDR1296-sc-1792475	United Kingdom	ERR486457.fasta	1	15
5f49c4a1677a551387248248	ERR486458	ERR486458.fasta	ERR486458.fasta	1	2011	Blood	Human	SAMEA2273850	MDR1297-sc-1792476	United Kingdom	ERR486458.fasta	1	15
5f49765064435fceb7747600	ERR486459	ERR486459.fasta	ERR486459.fasta	1	2011	Blood	Human	SAMEA2273851	MDR1298-sc-1792477	United Kingdom	ERR486459.fasta	1	18
5f48efbb64435f3e2f7460b1	ERR486460	ERR486460.fasta	ERR486460.fasta	1	2011	Blood	Human	SAMEA2273852	MDR1299-sc-1792478	United Kingdom	ERR486460.fasta	1	15
5f48e5a264435ffac3745fe0	ERR486511	ERR486511.fasta	ERR486511.fasta	1	2011	Blood	Human	SAMEA2273878	MDR1291-sc-1792504	United Kingdom	ERR486511.fasta	1	20
5f499d07677a5501ad247f75	SRR3051086	SRR3051086.fasta	SRR3051086.fasta	1	2011	Blood	Human	SAMN04357437	ac8a28_10	United Kingdom	SRR3051086.fasta	1	5
5f48a98464435f1f72745af7	SRR3051087	SRR3051087.fasta	SRR3051087.fasta	1	2011	Blood	Human	SAMN04357438	ac8a28_11	United Kingdom	SRR3051087.fasta	1	4
5f494b4a677a55d6132478c3	SRR3051088	SRR3051088.fasta	SRR3051088.fasta	1	2011	Blood	Human	SAMN04357439	ac8a28_12	United Kingdom	SRR3051088.fasta	1	4
5f49b38c64435f3c21747a92	SRR3051089	SRR3051089.fasta	SRR3051089.fasta	1	2011	Blood	Human	SAMN04357440	ac8a28_13	United Kingdom	SRR3051089.fasta	1	4
5f4870e6f87f39983791cd3c	SRR3051090	SRR3051090.fasta	SRR3051090.fasta	1	2011	Blood	Human	SAMN04357441	ac8a28_14	United Kingdom	SRR3051090.fasta	1	5
5f48757df87f39270991cdb5	SRR3051091	SRR3051091.fasta	SRR3051091.fasta	1	2011	Blood	Human	SAMN04357442	ac8a28_15	United Kingdom	SRR3051091.fasta	1	15
5f48c14ff87f39ff0691dc0a	SRR3051092	SRR3051092.fasta	SRR3051092.fasta	1	2011	Blood	Human	SAMN04357443	ac8a28_16	United Kingdom	SRR3051092.fasta	1	5
5f48b633677a5544ba246c5e	SRR3051093	SRR3051093.fasta	SRR3051093.fasta	1	2011	Blood	Human	SAMN04357444	ac8a28_19	United Kingdom	SRR3051093.fasta	1	13
5f48aa72677a553df7246b68	SRR3051097	SRR3051097.fasta	SRR3051097.fasta	1	2011	Blood	Human	SAMN04357448	ac8a28_23	United Kingdom	SRR3051097.fasta	1	4
5f493eab677a5500522477d9	SRR3051098	SRR3051098.fasta	SRR3051098.fasta	1	2011	Blood	Human	SAMN04357449	ac8a28_24	United Kingdom	SRR3051098.fasta	1	4
5f4996df677a550202247ec5	SRR3051099	SRR3051099.fasta	SRR3051099.fasta	1	2011	Blood	Human	SAMN04357450	ac8a28_25	United Kingdom	SRR3051099.fasta	1	4
5f4923f3f87f39019b91e449	SRR3051100	SRR3051100.fasta	SRR3051100.fasta	1	2011	Blood	Human	SAMN04357451	ac8a28_27	United Kingdom	SRR3051100.fasta	1	12
5f49c29d64435fdc9a747be7	SRR3051101	SRR3051101.fasta	SRR3051101.fasta	1	2011	Blood	Human	SAMN04357452	ac8a28_28	United Kingdom	SRR3051101.fasta	1	15
5f493a5bf87f39185f91e67b	SRR3051102	SRR3051102.fasta	SRR3051102.fasta	1	2011	Blood	Human	SAMN04357453	ac8a28_29	United Kingdom	SRR3051102.fasta	1	12
5f47e7c064435f582c744be3	SRR3051104	SRR3051104.fasta	SRR3051104.fasta	1	2011	Blood	Human	SAMN04357454	ac8a28_31	United Kingdom	SRR3051104.fasta	1	4
5f48c3ea677a551c19246d2d	SRR3051124	SRR3051124.fasta	SRR3051124.fasta	1	2011	Blood	Human	SAMN04357433	ac8a28_5	United Kingdom	SRR3051124.fasta	1	4
5f48ded364435f18bf745f7f	SRR3051144	SRR3051144.fasta	SRR3051144.fasta	1	2011	Blood	Human	SAMN04357435	ac8a28_8	United Kingdom	SRR3051144.fasta	1	10
5f49bceef87f394a2291f080	SRR3051151	SRR3051151.fasta	SRR3051151.fasta	1	2011	Blood	Human	SAMN04357436	ac8a28_9	United Kingdom	SRR3051151.fasta	1	13
5f493ea1f87f39071d91e6c4	SRR3051237	SRR3051237.fasta	SRR3051237.fasta	1	2011	Blood	Human	SAMN04357405	C00026612	United Kingdom	SRR3051237.fasta	1	7
5f48f4b864435ff0ba74611f	SRR3051238	SRR3051238.fasta	SRR3051238.fasta	1	2011	Blood	Human	SAMN04357406	C00026613	United Kingdom	SRR3051238.fasta	1	5
5f495a9af87f391dd291e92d	SRR3051239	SRR3051239.fasta	SRR3051239.fasta	1	2011	Blood	Human	SAMN04357407	C00026614	United Kingdom	SRR3051239.fasta	1	12
5f495360677a553ea1247962	SRR3051241	SRR3051241.fasta	SRR3051241.fasta	1	2011	Blood	Human	SAMN04357409	C00026617	United Kingdom	SRR3051241.fasta	1	4
5f48a65164435f4b9e745aa1	SRR3051245	SRR3051245.fasta	SRR3051245.fasta	1	2011	Blood	Human	SAMN04357413	C00026621	United Kingdom	SRR3051245.fasta	1	4
5f49883c64435f34b4747741	SRR3051246	SRR3051246.fasta	SRR3051246.fasta	1	2011	Blood	Human	SAMN04357414	C00026622	United Kingdom	SRR3051246.fasta	1	4
5f485c4464435f6a1e745504	SRR3051247	SRR3051247.fasta	SRR3051247.fasta	1	2011	Blood	Human	SAMN04357415	C00026623	United Kingdom	SRR3051247.fasta	1	15
5f49f07f677a551a0b248548	SRR3051249	SRR3051249.fasta	SRR3051249.fasta	1	2011	Blood	Human	SAMN04357417	C00026625	United Kingdom	SRR3051249.fasta	1	4
5f4ce55bf87f39ff0891ff30	SRR3051251	SRR3051251.fasta	SRR3051251.fasta	1	2011	Blood	Human	SAMN04357419	C00026627	United Kingdom	SRR3051251.fasta	1	4
5f49ecef64435fe042747f32	SRR3051252	SRR3051252.fasta	SRR3051252.fasta	1	2011	Blood	Human	SAMN04357420	C00026628	United Kingdom	SRR3051252.fasta	1	5
5f48adc6677a551ad6246b9b	SRR3051253	SRR3051253.fasta	SRR3051253.fasta	1	2011	Blood	Human	SAMN04357421	C00026629	United Kingdom	SRR3051253.fasta	1	9
5f48bb6564435fc1a3745c6b	SRR3051254	SRR3051254.fasta	SRR3051254.fasta	1	2011	Blood	Human	SAMN04357422	C00026631	United Kingdom	SRR3051254.fasta	1	5
5f48c5a564435f5d33745d5b	SRR3051255	SRR3051255.fasta	SRR3051255.fasta	1	2011	Blood	Human	SAMN04357423	C00026632	United Kingdom	SRR3051255.fasta	1	4
5f4998a264435f9ca47478ab	SRR3051258	SRR3051258.fasta	SRR3051258.fasta	1	2011	Blood	Human	SAMN04357426	C00026635	United Kingdom	SRR3051258.fasta	1	4
5f48cc23677a557ffb246de2	SRR3051259	SRR3051259.fasta	SRR3051259.fasta	1	2011	Blood	Human	SAMN04357427	C00026636	United Kingdom	SRR3051259.fasta	1	4
5f48d425f87f39778491dd5e	SRR3051260	SRR3051260.fasta	SRR3051260.fasta	1	2011	Blood	Human	SAMN04357428	C00026637	United Kingdom	SRR3051260.fasta	1	18
5f47d40f64435f3fd37447e1	SRR3051261	SRR3051261.fasta	SRR3051261.fasta	1	2011	Blood	Human	SAMN04357429	C00026638	United Kingdom	SRR3051261.fasta	1	2
5f48d809f87f391d9b91dd9e	SRR1582887	SRR1582887.fasta	SRR1582887.fasta	1	2011	Blood	Human	SAMN03024602	Klebsiella pneumoniae KPC-producing clinical isolate CAV1562	USA	SRR1582887.fasta	1	11
5f4a061664435f7b827480dc	SRR2965685	SRR2965685.fasta	SRR2965685.fasta	1	2011	Blood	Human	SAMN03733777	Klebsiella pneumoniae KPC-producing clinical isolate CAV1465	USA	SRR2965685.fasta	1	13
5f492ae6677a556b662475d6	SRR2965686	SRR2965686.fasta	SRR2965686.fasta	1	2011	Blood	Human	SAMN03733778	Klebsiella pneumoniae KPC-producing clinical isolate CAV1478	USA	SRR2965686.fasta	1	13
5f487c70f87f394ea191ce12	SRR2965687	SRR2965687.fasta	SRR2965687.fasta	1	2011	Blood	Human	SAMN03733783	Klebsiella pneumoniae KPC-producing clinical isolate CAV1467	USA	SRR2965687.fasta	1	14
5f497135677a5506c5247bfe	SRR2965688	SRR2965688.fasta	SRR2965688.fasta	1	2011	Blood	Human	SAMN03733784	Klebsiella pneumoniae KPC-producing clinical isolate CAV1461	USA	SRR2965688.fasta	1	18
5f496f8ef87f393ff691eafe	SRR2965689	SRR2965689.fasta	SRR2965689.fasta	1	2011	Blood	Human	SAMN03733785	Klebsiella pneumoniae KPC-producing clinical isolate CAV1468	USA	SRR2965689.fasta	1	14
5f49240cf87f3943e191e461	SRR2965691	SRR2965691.fasta	SRR2965691.fasta	1	2011	Blood	Human	SAMN03733786	Klebsiella pneumoniae KPC-producing clinical isolate CAV1476	USA	SRR2965691.fasta	1	18
5f47cb05677a5512b72459cd	SRR5386445	SRR5386445.fasta	SRR5386445.fasta	1	2011	Blood	Human	SAMN06437160	KPN137	USA	SRR5386445.fasta	1	9
5f49d724f87f39210391f26c	SRR5386898	SRR5386898.fasta	SRR5386898.fasta	1	2011	Blood	Human	SAMN06437106	KPN43	USA	SRR5386898.fasta	1	12
5f48e8e2f87f39992f91df4e	SRR6763650	SRR6763650.fasta	SRR6763650.fasta	1	2011	Blood	Human	SAMN08579719	ARLG-1964_bio	USA	SRR6763650.fasta	1	12
5f487f9e677a55530424688d	SRR6845008	SRR6845008.fasta	SRR6845008.fasta	1	2011	Blood	Human	SAMN08720199	KP0430	USA	SRR6845008.fasta	1	14
5f48d13d677a55cf5a246e5f	SRR9858687	SRR9858687.fasta	SRR9858687.fasta	1	2011	Blood	Human	SAMN12392789	KP0487	USA	SRR9858687.fasta	1	18
5f49381b677a553af6247727	SRR9858690	SRR9858690.fasta	SRR9858690.fasta	1	2011	Blood	Human	SAMN12392792	KP0500	USA	SRR9858690.fasta	1	18
5f498d6a64435f2b107477ae	SRR9858691	SRR9858691.fasta	SRR9858691.fasta	1	2011	Blood	Human	SAMN12392793	KP0502	USA	SRR9858691.fasta	1	11
5f48c6be677a559b6b246d68	SRR9858693	SRR9858693.fasta	SRR9858693.fasta	1	2011	Blood	Human	SAMN12392791	KP0498	USA	SRR9858693.fasta	1	11
5f4878c864435f0caf7456f7	SRR9858888	SRR9858888.fasta	SRR9858888.fasta	1	2011	Blood	Human	SAMN12392796	KP0516	USA	SRR9858888.fasta	1	12
5f4a0b3ff87f3905f891f686	SRR9858921	SRR9858921.fasta	SRR9858921.fasta	1	2011	Blood	Human	SAMN12392778	KP0442	USA	SRR9858921.fasta	1	14
5f488796f87f39cb6a91ced3	SRR9858922	SRR9858922.fasta	SRR9858922.fasta	1	2011	Blood	Human	SAMN12392779	KP0986	USA	SRR9858922.fasta	1	14
5f4938e7677a552c1a247737	SRR9858923	SRR9858923.fasta	SRR9858923.fasta	1	2011	Blood	Human	SAMN12392776	KP0430	USA	SRR9858923.fasta	1	14
5f491886677a5537ae2473ef	SRR9858924	SRR9858924.fasta	SRR9858924.fasta	1	2011	Blood	Human	SAMN12392777	KP0432	USA	SRR9858924.fasta	1	14
5f496a70677a55d4c6247b7b	SRR9858928	SRR9858928.fasta	SRR9858928.fasta	1	2011	Blood	Human	SAMN12392781	KP0474	USA	SRR9858928.fasta	1	8
5f4936ec64435f5ce8746fbd	SRR9858937	SRR9858937.fasta	SRR9858937.fasta	1	2011	Blood	Human	SAMN12392810	KP0548	USA	SRR9858937.fasta	1	16
5f495588f87f39354c91e8a9	SRR9858940	SRR9858940.fasta	SRR9858940.fasta	1	2011	Blood	Human	SAMN12392813	KP1003	USA	SRR9858940.fasta	1	18
5f496634677a556be0247aed	SRR9858946	SRR9858946.fasta	SRR9858946.fasta	1	2011	Blood	Human	SAMN12392807	KP0539	USA	SRR9858946.fasta	1	8
5f4919a9677a55b0df247404	SRR9858948	SRR9858948.fasta	SRR9858948.fasta	1	2011	Blood	Human	SAMN12392809	KP0542	USA	SRR9858948.fasta	1	12
5f48e244f87f39328d91de93	ERR2586345	ERR2586345.fasta	ERR2586345.fasta	1	2011	Blood	Human	SAMEA4668389	284	Vietnam	ERR2586345.fasta	1	17
5f492f42677a552055247655	ERR2586346	ERR2586346.fasta	ERR2586346.fasta	1	2011	Blood	Human	SAMEA4668390	285	Vietnam	ERR2586346.fasta	1	4
5f4a155bf87f39170991f75e	ERR2586347	ERR2586347.fasta	ERR2586347.fasta	1	2011	Blood	Human	SAMEA4668391	286	Vietnam	ERR2586347.fasta	1	4
5f4ce503f87f3974a591ff0b	ERR2586350	ERR2586350.fasta	ERR2586350.fasta	1	2011	Blood	Human	SAMEA4668394	289	Vietnam	ERR2586350.fasta	1	4
5f48ee3f64435f84c4746071	ERR2586356	ERR2586356.fasta	ERR2586356.fasta	1	2011	Blood	Human	SAMEA4668400	295	Vietnam	ERR2586356.fasta	1	4
5f48fa69f87f395d7291e093	ERR2586360	ERR2586360.fasta	ERR2586360.fasta	1	2011	Blood	Human	SAMEA4668404	299	Vietnam	ERR2586360.fasta	1	4
5f494de764435f64c474722e	ERR2586361	ERR2586361.fasta	ERR2586361.fasta	1	2011	Blood	Human	SAMEA4668405	300	Vietnam	ERR2586361.fasta	1	4
5f48d21f677a558085246e73	ERR2586363	ERR2586363.fasta	ERR2586363.fasta	1	2011	Blood	Human	SAMEA4668407	302	Vietnam	ERR2586363.fasta	1	4
5f49def664435f7a91747e0f	ERR2586364	ERR2586364.fasta	ERR2586364.fasta	1	2011	Blood	Human	SAMEA4668408	303	Vietnam	ERR2586364.fasta	1	4
5f494291f87f3927cf91e71e	ERR2586367	ERR2586367.fasta	ERR2586367.fasta	1	2011	Blood	Human	SAMEA4668411	306	Vietnam	ERR2586367.fasta	1	16
5f4877f2f87f3920a991cdd8	ERR2586375	ERR2586375.fasta	ERR2586375.fasta	1	2011	Blood	Human	SAMEA4668420	314	Vietnam	ERR2586375.fasta	1	4
5f48fb0764435f08b974618d	ERR2586402	ERR2586402.fasta	ERR2586402.fasta	1	2011	Blood	Human	SAMEA4668447	341	Vietnam	ERR2586402.fasta	1	4
5f49b10a64435f9ac8747a28	ERR2586406	ERR2586406.fasta	ERR2586406.fasta	1	2011	Blood	Human	SAMEA4668451	345	Vietnam	ERR2586406.fasta	1	14
5f4a262df87f39881791f861	ERR2586408	ERR2586408.fasta	ERR2586408.fasta	1	2011	Blood	Human	SAMEA4668453	347	Vietnam	ERR2586408.fasta	1	24
5f47d2ebf87f39433191c157	ERR2586409	ERR2586409.fasta	ERR2586409.fasta	1	2011	Blood	Human	SAMEA4668454	348	Vietnam	ERR2586409.fasta	1	15
5f47e89e64435f35a5744c03	ERR2586419	ERR2586419.fasta	ERR2586419.fasta	1	2011	Blood	Human	SAMEA4668464	358	Vietnam	ERR2586419.fasta	1	8
5f4a24f8677a5559b424894f	ERR2586423	ERR2586423.fasta	ERR2586423.fasta	1	2011	Blood	Human	SAMEA4668468	362	Vietnam	ERR2586423.fasta	1	9
5f47d07664435f990674477c	ERR1014120	ERR1014120.fasta	ERR1014120.fasta	1	2011	Blood culture	Human	SAMEA3539006	Lib316-GT	Germany	ERR1014120.fasta	1	15
5f4ce43364435f89e77485d6	ERR1014121	ERR1014121.fasta	ERR1014121.fasta	1	2011	Blood culture	Human	SAMEA3539007	Lib319-MA	Germany	ERR1014121.fasta	1	15
5f488d53677a5578c12469a0	ERR1014122	ERR1014122.fasta	ERR1014122.fasta	1	2011	Blood culture	Human	SAMEA3539008	Lib322-MP	Germany	ERR1014122.fasta	1	15
5f49d206677a5550f524835a	ERR1014123	ERR1014123.fasta	ERR1014123.fasta	1	2011	Blood culture	Human	SAMEA3539009	Lib325-GW	Germany	ERR1014123.fasta	1	15
5f47e1b964435f6406744b83	ERR1014124	ERR1014124.fasta	ERR1014124.fasta	1	2011	Blood culture	Human	SAMEA3539010	Lib328-DN	Germany	ERR1014124.fasta	1	15
5f47e9ce677a55e574245c87	ERR1014125	ERR1014125.fasta	ERR1014125.fasta	1	2011	Blood culture	Human	SAMEA3539011	Lib331-DNM	Germany	ERR1014125.fasta	1	15
5f48919d677a555e11246a04	ERR1014126	ERR1014126.fasta	ERR1014126.fasta	1	2011	Blood culture	Human	SAMEA3539012	Lib336-GT	Germany	ERR1014126.fasta	1	15
5f47e89a64435f3f34744c00	ERR1014127	ERR1014127.fasta	ERR1014127.fasta	1	2011	Blood culture	Human	SAMEA3539013	Lib339-MA	Germany	ERR1014127.fasta	1	15
5f49c5ed64435f5e83747c41	ERR1014128	ERR1014128.fasta	ERR1014128.fasta	1	2011	Blood culture	Human	SAMEA3539014	Lib342-MP	Germany	ERR1014128.fasta	1	15
5f48d0a7677a55bf1f246e4d	ERR1014129	ERR1014129.fasta	ERR1014129.fasta	1	2011	Blood culture	Human	SAMEA3539015	Lib345-GW	Germany	ERR1014129.fasta	1	15
5f47d40664435f40a67447da	ERR1014130	ERR1014130.fasta	ERR1014130.fasta	1	2011	Blood culture	Human	SAMEA3539016	Lib348-DN	Germany	ERR1014130.fasta	1	15
5f47c994f87f39087491c0a8	ERR1014131	ERR1014131.fasta	ERR1014131.fasta	1	2011	Blood culture	Human	SAMEA3539017	Lib354-DNM	Germany	ERR1014131.fasta	1	15
5f49aa26677a556677248072	ERR1014132	ERR1014132.fasta	ERR1014132.fasta	1	2011	Blood culture	Human	SAMEA3539018	Lib359-MA	Germany	ERR1014132.fasta	1	15
5f48b29c677a551af6246be6	ERR1014133	ERR1014133.fasta	ERR1014133.fasta	1	2011	Blood culture	Human	SAMEA3539019	Lib362-MP	Germany	ERR1014133.fasta	1	15
5f47dad1677a55ba40245b31	ERR1014134	ERR1014134.fasta	ERR1014134.fasta	1	2011	Blood culture	Human	SAMEA3539020	Lib365-GW	Germany	ERR1014134.fasta	1	15
5f47efabf87f392ddd91c416	ERR1014135	ERR1014135.fasta	ERR1014135.fasta	1	2011	Blood culture	Human	SAMEA3539021	Lib374-GT	Germany	ERR1014135.fasta	1	15
5f48030864435f0ede744dd7	ERR1014136	ERR1014136.fasta	ERR1014136.fasta	1	2011	Blood culture	Human	SAMEA3539022	Lib789-DN	Germany	ERR1014136.fasta	1	15
5f47c1d0677a5558ca24591d	ERR1014137	ERR1014137.fasta	ERR1014137.fasta	1	2011	Blood culture	Human	SAMEA3539023	Lib792-DNM	Germany	ERR1014137.fasta	1	15
5f485b74f87f39630c91cbcc	ERR1761550	ERR1761550.fasta	ERR1761550.fasta	1	2011	Blood culture	Human	SAMEA29272168	246	Germany	ERR1761550.fasta	1	13
5f4917e264435fa0aa746cc7	ERR875952	ERR875952.fasta	ERR875952.fasta	1	2011	Blood culture	Human	SAMEA3381159	232/12	Germany	ERR875952.fasta	1	15
5f47bcc364435f5854744585	ERR875954	ERR875954.fasta	ERR875954.fasta	1	2011	Blood culture	Human	SAMEA3381161	234/12	Germany	ERR875954.fasta	1	9
5f485b7d677a555e01246596	ERR875955	ERR875955.fasta	ERR875955.fasta	1	2011	Blood culture	Human	SAMEA3381162	236/12	Germany	ERR875955.fasta	1	15
5f48fa79f87f391b8191e0a0	ERR875957	ERR875957.fasta	ERR875957.fasta	1	2011	Blood culture	Human	SAMEA3381164	238/12	Germany	ERR875957.fasta	1	15
5f488c72677a557bfc24697b	ERR875966	ERR875966.fasta	ERR875966.fasta	1	2011	Blood culture	Human	SAMEA3381173	248/12	Germany	ERR875966.fasta	1	15
5f482ec4f87f39f1cd91c92c	SRR5283491	SRR5283491.fasta	SRR5283491.fasta	1	2011	Broncheal washing	Human	SAMN06445933	D7	USA	SRR5283491.fasta	1	18
5f499103f87f39378c91ed98	ERR1761529	ERR1761529.fasta	ERR1761529.fasta	1	2011	Broncho-alveolar lavage	Human	SAMEA29256418	222	Germany	ERR1761529.fasta	1	14
5f485af064435fd4697454ff	ERR875961	ERR875961.fasta	ERR875961.fasta	1	2011	Catheter tip	Human	SAMEA3381168	242/12	Germany	ERR875961.fasta	1	15
5f48cea1677a558684246e06	ERR875964	ERR875964.fasta	ERR875964.fasta	1	2011	Combined swab	Human	SAMEA3381171	246/12	Germany	ERR875964.fasta	1	12
5f484dea64435fef817453d8	SRR5283490	SRR5283490.fasta	SRR5283490.fasta	1	2011	Diaphragm tissue	Human	SAMN06445934	E5	USA	SRR5283490.fasta	1	13
5f492d3bf87f3941d691e4f8	ERR1761467	ERR1761467.fasta	ERR1761467.fasta	1	2011	Drainage secretion	Human	SAMEA29209918	1097	Germany	ERR1761467.fasta	1	10
5f49bac664435fae86747b30	SRR867655	SRR867655.fasta	SRR867655.fasta	1	2011	Infected hip	Human	SAMN01831504	Kp002	Australia	SRR867655.fasta	1	15
5f4a2504677a5573bf248959	SRR9217792	SRR9217792.fasta	SRR9217792.fasta	1	2011	Isolate	Human	SAMN11979570	ENT85	Singapore	SRR9217792.fasta	1	12
5f493c1064435f8d76747047	SRR9217818	SRR9217818.fasta	SRR9217818.fasta	1	2011	Isolate	Human	SAMN11979567	ENT99	Singapore	SRR9217818.fasta	1	12
5f49412b64435f057a7470d4	ERR875959	ERR875959.fasta	ERR875959.fasta	1	2011	Nasal swab	Human	SAMEA3381166	240/12	Germany	ERR875959.fasta	1	15
5f49dc2b64435fe8d8747def	SRR6059822	SRR6059822.fasta	SRR6059822.fasta	1	2011	Patient wound secretion	Human	SAMN07682592	11HK1	China	SRR6059822.fasta	1	11
5f48f416f87f39578a91e034	SRR5386308	SRR5386308.fasta	SRR5386308.fasta	1	2011	Pus	Human	SAMN06437297	KPN296	USA	SRR5386308.fasta	1	13
5f48590e64435fad537454ce	SRR2033770	SRR2033770.fasta	SRR2033770.fasta	1	2011	R. tibia medulla	Human	SAMN03657216	BWHC4	USA	SRR2033770.fasta	1	13
5f487eb464435f9548745798	SRR10484694	SRR10484694.fasta	SRR10484694.fasta	1	2011	Respiratory	Human	SAMN12731966	N16-03131	Canada	SRR10484694.fasta	1	16
5f48ef1464435fdc82746092	SRR2965678	SRR2965678.fasta	SRR2965678.fasta	1	2011	Respiratory	Human	SAMN03733759	Klebsiella pneumoniae KPC-producing clinical isolate CAV1395	USA	SRR2965678.fasta	1	11
5f4a045c677a5576422486e3	SRR2965680	SRR2965680.fasta	SRR2965680.fasta	1	2011	Respiratory	Human	SAMN03733760	Klebsiella pneumoniae KPC-producing clinical isolate CAV1387	USA	SRR2965680.fasta	1	11
5f48e8d5677a555a0224701d	SRR2965694	SRR2965694.fasta	SRR2965694.fasta	1	2011	Respiratory	Human	SAMN03733796	Klebsiella pneumoniae KPC-producing clinical isolate CAV1475	USA	SRR2965694.fasta	1	12
5f487c6d64435f574874573f	SRR5386439	SRR5386439.fasta	SRR5386439.fasta	1	2011	Respiratory	Human	SAMN06437166	KPN143	USA	SRR5386439.fasta	1	15
5f499f00677a55d73c247f95	SRR5386440	SRR5386440.fasta	SRR5386440.fasta	1	2011	Respiratory	Human	SAMN06437165	KPN142	USA	SRR5386440.fasta	1	12
5f48ad2e64435f4c1c745b31	SRR5386451	SRR5386451.fasta	SRR5386451.fasta	1	2011	Respiratory	Human	SAMN06437154	KPN131	USA	SRR5386451.fasta	1	8
5f4a0465677a55a47c2486e7	SRR5386454	SRR5386454.fasta	SRR5386454.fasta	1	2011	Respiratory	Human	SAMN06437151	KPN128	USA	SRR5386454.fasta	1	9
5f4996eb677a55ea17247ed0	SRR5386457	SRR5386457.fasta	SRR5386457.fasta	1	2011	Respiratory	Human	SAMN06437148	KPN125	USA	SRR5386457.fasta	1	8
5f47c32f64435f548a744672	SRR5386860	SRR5386860.fasta	SRR5386860.fasta	1	2011	Respiratory	Human	SAMN06437144	KPN121	USA	SRR5386860.fasta	1	12
5f494b4ff87f3912ea91e7d0	SRR5386863	SRR5386863.fasta	SRR5386863.fasta	1	2011	Respiratory	Human	SAMN06437141	KPN118	USA	SRR5386863.fasta	1	14
5f48802864435fe7247457c2	SRR5386864	SRR5386864.fasta	SRR5386864.fasta	1	2011	Respiratory	Human	SAMN06437140	KPN117	USA	SRR5386864.fasta	1	14
5f48fe91f87f39876b91e0df	SRR5386866	SRR5386866.fasta	SRR5386866.fasta	1	2011	Respiratory	Human	SAMN06437138	KPN115	USA	SRR5386866.fasta	1	12
5f4a0a6564435ff151748149	SRR5386868	SRR5386868.fasta	SRR5386868.fasta	1	2011	Respiratory	Human	SAMN06437136	KPN113	USA	SRR5386868.fasta	1	21
5f48cf2ef87f3998e191dd15	SRR5386872	SRR5386872.fasta	SRR5386872.fasta	1	2011	Respiratory	Human	SAMN06437132	KPN109	USA	SRR5386872.fasta	1	14
5f485ebb677a55d2f02465df	SRR5386873	SRR5386873.fasta	SRR5386873.fasta	1	2011	Respiratory	Human	SAMN06437131	KPN108	USA	SRR5386873.fasta	1	14
5f48bfde64435f447b745ce9	SRR5386876	SRR5386876.fasta	SRR5386876.fasta	1	2011	Respiratory	Human	SAMN06437128	KPN105	USA	SRR5386876.fasta	1	14
5f49737764435f0cc07475a0	SRR5386878	SRR5386878.fasta	SRR5386878.fasta	1	2011	Respiratory	Human	SAMN06437126	KPN103	USA	SRR5386878.fasta	1	14
5f49d20a677a55266c24835c	SRR5386896	SRR5386896.fasta	SRR5386896.fasta	1	2011	Respiratory	Human	SAMN06437108	KPN50	USA	SRR5386896.fasta	1	7
5f489303f87f39208e91d823	SRR5386921	SRR5386921.fasta	SRR5386921.fasta	1	2011	Respiratory	Human	SAMN06437086	KPN1	USA	SRR5386921.fasta	1	12
5f4ce40a64435f28a47485b5	SRR9858686	SRR9858686.fasta	SRR9858686.fasta	1	2011	Respiratory	Human	SAMN12392788	NR5051	USA	SRR9858686.fasta	1	16
5f49884c64435f8776747747	SRR9858688	SRR9858688.fasta	SRR9858688.fasta	1	2011	Respiratory	Human	SAMN12392786	NR5049	USA	SRR9858688.fasta	1	8
5f48006364435f2572744da2	SRR9858692	SRR9858692.fasta	SRR9858692.fasta	1	2011	Respiratory	Human	SAMN12392790	NR5422	USA	SRR9858692.fasta	1	19
5f49efd2f87f398f4591f472	SRR9858732	SRR9858732.fasta	SRR9858732.fasta	1	2011	Respiratory	Human	SAMN12392784	NR5048	USA	SRR9858732.fasta	1	8
5f49608464435fc3c5747409	SRR9858890	SRR9858890.fasta	SRR9858890.fasta	1	2011	Respiratory	Human	SAMN12392802	NR5425	USA	SRR9858890.fasta	1	16
5f48a2f7677a553f19246aec	SRR9858891	SRR9858891.fasta	SRR9858891.fasta	1	2011	Respiratory	Human	SAMN12392801	NR5423	USA	SRR9858891.fasta	1	8
5f49745364435fbb877475c2	SRR9858941	SRR9858941.fasta	SRR9858941.fasta	1	2011	Respiratory	Human	SAMN12392806	NR5426	USA	SRR9858941.fasta	1	11
5f48840bf87f395a6791ce60	SRR9858950	SRR9858950.fasta	SRR9858950.fasta	1	2011	Respiratory	Human	SAMN12392814	NR5061	USA	SRR9858950.fasta	1	16
5f47de05677a551db3245b6c	SRR9858951	SRR9858951.fasta	SRR9858951.fasta	1	2011	Respiratory	Human	SAMN12392815	NR5062	USA	SRR9858951.fasta	1	16
5f49dd8df87f39690a91f2ed	ERR264527	ERR264527.fasta	ERR264527.fasta	1	2011	Skin exudate	Human	SAMEA1877808	ERS201967	Spain	ERR264527.fasta	1	14
5f49ff6ef87f39483491f5a2	ERR1761489	ERR1761489.fasta	ERR1761489.fasta	1	2011	Sputum	Human	SAMEA29226418	1119	Germany	ERR1761489.fasta	1	9
5f49aa1964435f20237479a8	ERR264525	ERR264525.fasta	ERR264525.fasta	1	2011	Sputum	Human	SAMEA1877800	ERS201965	Spain	ERR264525.fasta	1	14
5f48765764435f2f137456ec	ERR264555	ERR264555.fasta	ERR264555.fasta	1	2011	Sputum	Human	SAMEA1877805	ERS201995	Spain	ERR264555.fasta	1	14
5f49b8cbf87f3938f791f052	SRR1582857	SRR1582857.fasta	SRR1582857.fasta	1	2011	Sputum	Human	SAMN03024572	Klebsiella pneumoniae KPC-producing clinical isolate CAV1351	USA	SRR1582857.fasta	1	10
5f48955264435f61ea74593f	SRR1582871	SRR1582871.fasta	SRR1582871.fasta	1	2011	Sputum	Human	SAMN03024586	Klebsiella pneumoniae KPC-producing clinical isolate CAV1550	USA	SRR1582871.fasta	1	15
5f47d110f87f39a66a91c10c	SRR1582895	SRR1582895.fasta	SRR1582895.fasta	1	2011	Sputum	Human	SAMN03024610	Klebsiella pneumoniae KPC-producing clinical isolate CAV1392	USA	SRR1582895.fasta	1	11
5f48b981f87f399dd791db19	SRR1582896	SRR1582896.fasta	SRR1582896.fasta	1	2011	Sputum	Human	SAMN03024611	Klebsiella pneumoniae KPC-producing clinical isolate CAV1345	USA	SRR1582896.fasta	1	16
5f485a4e677a55ca0924656c	SRR3219827	SRR3219827.fasta	SRR3219827.fasta	1	2011	Sputum	Human	SAMN04448223	DHQP1101676	USA	SRR3219827.fasta	1	16
5f480fe8677a55415a245f78	SRR3219831	SRR3219831.fasta	SRR3219831.fasta	1	2011	Sputum	Human	SAMN04448224	DHQP1101743	USA	SRR3219831.fasta	1	16
5f483f0f64435f34c1745254	SRR5283492	SRR5283492.fasta	SRR5283492.fasta	1	2011	Sputum	Human	SAMN06445932	D4	USA	SRR5283492.fasta	1	17
5f49fd14677a557f7124864d	ERR264560	ERR264560.fasta	ERR264560.fasta	1	2011	Surgical wound	Human	SAMEA1877775	ERS202000	Spain	ERR264560.fasta	1	16
5f4983fb677a55cc5c247d57	ERR264565	ERR264565.fasta	ERR264565.fasta	1	2011	Surgical wound	Human	SAMEA1877765	ERS202005	Spain	ERR264565.fasta	1	15
5f47e9cf677a555834245c89	ERR875953	ERR875953.fasta	ERR875953.fasta	1	2011	Trachaeal secretion	Human	SAMEA3381160	233/12	Germany	ERR875953.fasta	1	11
5f494c3bf87f39d1ea91e7fe	ERR875984	ERR875984.fasta	ERR875984.fasta	1	2011	Trachaeal secretion	Human	SAMEA3381191	274/12	Germany	ERR875984.fasta	1	9
5f488799677a556735246916	ERR264528	ERR264528.fasta	ERR264528.fasta	1	2011	Tracheal aspirate	Human	SAMEA1877823	ERS201968	Spain	ERR264528.fasta	1	14
5f47ffc4677a5501a2245e5c	ERR298788	ERR298788.fasta	ERR298788.fasta	1	2011	Tracheal aspirate	Human	SAMEA1920205	ERS213436	Spain	ERR298788.fasta	1	13
5f47fac5677a5530f8245de3	ERR1761492	ERR1761492.fasta	ERR1761492.fasta	1	2011	Tracheal secretion	Human	SAMEA29228668	1122	Germany	ERR1761492.fasta	1	16
5f49e14864435fe594747e48	SRR2724088	SRR2724088.fasta	SRR2724088.fasta	1	2011	Tracheal secretion	Human	SAMN04158289	50509588	Norway	SRR2724088.fasta	1	13
5f49efda64435f1c34747f5f	SRR5386452	SRR5386452.fasta	SRR5386452.fasta	1	2011	Ulcer	Human	SAMN06437153	KPN130	USA	SRR5386452.fasta	1	13
5f489629f87f397c6791d85a	SRR10484690	SRR10484690.fasta	SRR10484690.fasta	1	2011	Urine	Human	SAMN12731967	N16-03132	Canada	SRR10484690.fasta	1	21
5f4ce524677a55830c248bef	SRR10484691	SRR10484691.fasta	SRR10484691.fasta	1	2011	Urine	Human	SAMN12731965	N16-03130	Canada	SRR10484691.fasta	1	7
5f47cbd0f87f3919a191c0bc	ERR1761490	ERR1761490.fasta	ERR1761490.fasta	1	2011	Urine	Human	SAMEA29227168	1120	Germany	ERR1761490.fasta	1	17
5f47d37564435f9e357447c5	ERR1761495	ERR1761495.fasta	ERR1761495.fasta	1	2011	Urine	Human	SAMEA29230918	1125	Germany	ERR1761495.fasta	1	15
5f4a11a3f87f397b2191f72b	ERR1761552	ERR1761552.fasta	ERR1761552.fasta	1	2011	Urine	Human	SAMEA29273668	248	Germany	ERR1761552.fasta	1	13
5f47cc6cf87f39399391c0cf	SRR6480153	SRR6480153.fasta	SRR6480153.fasta	1	2011	Urine	Human	SAMN08358844	kpn28	Russia	SRR6480153.fasta	1	17
5f498b6064435f699b74777a	SRR9217767	SRR9217767.fasta	SRR9217767.fasta	1	2011	Urine	Human	SAMN11979563	ENT76	Singapore	SRR9217767.fasta	1	7
5f48861bf87f391faf91cea7	SRR9217775	SRR9217775.fasta	SRR9217775.fasta	1	2011	Urine	Human	SAMN11979569	ENT33	Singapore	SRR9217775.fasta	1	8
5f49e679677a55721e248474	SRR9217778	SRR9217778.fasta	SRR9217778.fasta	1	2011	Urine	Human	SAMN11979568	ENT34	Singapore	SRR9217778.fasta	1	10
5f49eaa764435f863c747f18	ERR264501	ERR264501.fasta	ERR264501.fasta	1	2011	Urine	Human	SAMEA1877834	ERS201941	Spain	ERR264501.fasta	1	13
5f493278677a55f06b247699	ERR264502	ERR264502.fasta	ERR264502.fasta	1	2011	Urine	Human	SAMEA1877778	ERS201942	Spain	ERR264502.fasta	1	15
5f487802f87f394acd91cde5	ERR264503	ERR264503.fasta	ERR264503.fasta	1	2011	Urine	Human	SAMEA1877792	ERS201943	Spain	ERR264503.fasta	1	15
5f49d8b0f87f394b2891f293	ERR264504	ERR264504.fasta	ERR264504.fasta	1	2011	Urine	Human	SAMEA1877787	ERS201944	Spain	ERR264504.fasta	1	16
5f49325d677a55d8e024768b	ERR264505	ERR264505.fasta	ERR264505.fasta	1	2011	Urine	Human	SAMEA1877803	ERS201945	Spain	ERR264505.fasta	1	16
5f48c4d164435f07f6745d46	ERR264551	ERR264551.fasta	ERR264551.fasta	1	2011	Urine	Human	SAMEA1877793	ERS201991	Spain	ERR264551.fasta	1	15
5f49dc2264435fa22e747de7	ERR264557	ERR264557.fasta	ERR264557.fasta	1	2011	Urine	Human	SAMEA1877771	ERS201997	Spain	ERR264557.fasta	1	15
5f48fd2464435f8b497461e0	ERR264559	ERR264559.fasta	ERR264559.fasta	1	2011	Urine	Human	SAMEA1877840	ERS201999	Spain	ERR264559.fasta	1	15
5f49aecc677a55aa102480e2	ERR264561	ERR264561.fasta	ERR264561.fasta	1	2011	Urine	Human	SAMEA1877795	ERS202001	Spain	ERR264561.fasta	1	15
5f48a8fd64435f030b745aef	ERR264562	ERR264562.fasta	ERR264562.fasta	1	2011	Urine	Human	SAMEA1877817	ERS202002	Spain	ERR264562.fasta	1	15
5f48aef7677a555446246bbb	ERR264564	ERR264564.fasta	ERR264564.fasta	1	2011	Urine	Human	SAMEA1877825	ERS202004	Spain	ERR264564.fasta	1	15
5f47e03064435f1ada744b4a	ERR264566	ERR264566.fasta	ERR264566.fasta	1	2011	Urine	Human	SAMEA1877798	ERS202006	Spain	ERR264566.fasta	1	15
5f498e0f677a557a3b247e02	ERR264567	ERR264567.fasta	ERR264567.fasta	1	2011	Urine	Human	SAMEA1877818	ERS202007	Spain	ERR264567.fasta	1	15
5f49e676677a55ed7a248470	ERR264568	ERR264568.fasta	ERR264568.fasta	1	2011	Urine	Human	SAMEA1877835	ERS202008	Spain	ERR264568.fasta	1	15
5f47e1abf87f39135491c2c6	SRR1167018	SRR1167018.fasta	SRR1167018.fasta	1	2011	Urine	Human	SAMN02631071	1821	USA	SRR1167018.fasta	1	18
5f49ad9a677a557f032480b7	SRR1582894	SRR1582894.fasta	SRR1582894.fasta	1	2011	Urine	Human	SAMN03024609	Klebsiella pneumoniae KPC-producing clinical isolate CAV1397	USA	SRR1582894.fasta	1	14
5f49db47f87f39884491f2b3	SRR1582900	SRR1582900.fasta	SRR1582900.fasta	1	2011	Urine	Human	SAMN03024615	Klebsiella pneumoniae KPC-producing clinical isolate CAV1410	USA	SRR1582900.fasta	1	11
5f484f4d677a552396246462	SRR3219271	SRR3219271.fasta	SRR3219271.fasta	1	2011	Urine	Human	SAMN04448220	DHQP1100968	USA	SRR3219271.fasta	1	16
5f480cf3f87f39093a91c67b	SRR3219817	SRR3219817.fasta	SRR3219817.fasta	1	2011	Urine	Human	SAMN04448221	DHQP1101259	USA	SRR3219817.fasta	1	13
5f482488f87f3990c391c84a	SRR3219826	SRR3219826.fasta	SRR3219826.fasta	1	2011	Urine	Human	SAMN04448222	DHQP1101664	USA	SRR3219826.fasta	1	13
5f492ebd64435f831e746f02	SRR3981084	SRR3981084.fasta	SRR3981084.fasta	1	2011	Urine	Human	SAMN05170055	DHQP1200525	USA	SRR3981084.fasta	1	5
5f4935b7f87f39cdda91e60c	SRR5386214	SRR5386214.fasta	SRR5386214.fasta	1	2011	Urine	Human	SAMN06437390	KPN398	USA	SRR5386214.fasta	1	15
5f4914b8f87f39c54a91e292	SRR5386434	SRR5386434.fasta	SRR5386434.fasta	1	2011	Urine	Human	SAMN06437171	KPN148	USA	SRR5386434.fasta	1	7
5f49c17af87f390b8891f0e3	SRR5386435	SRR5386435.fasta	SRR5386435.fasta	1	2011	Urine	Human	SAMN06437170	KPN147	USA	SRR5386435.fasta	1	14
5f48e6d3f87f39b32591df0b	SRR5386437	SRR5386437.fasta	SRR5386437.fasta	1	2011	Urine	Human	SAMN06437168	KPN145	USA	SRR5386437.fasta	1	8
5f48ccfc677a553937246df9	SRR5386441	SRR5386441.fasta	SRR5386441.fasta	1	2011	Urine	Human	SAMN06437164	KPN141	USA	SRR5386441.fasta	1	13
5f49e5a6677a556ae7248452	SRR5386448	SRR5386448.fasta	SRR5386448.fasta	1	2011	Urine	Human	SAMN06437157	KPN134	USA	SRR5386448.fasta	1	13
5f489a9c677a554c35246a8b	SRR5386450	SRR5386450.fasta	SRR5386450.fasta	1	2011	Urine	Human	SAMN06437155	KPN132	USA	SRR5386450.fasta	1	13
5f48eaef677a55738b247064	SRR5386453	SRR5386453.fasta	SRR5386453.fasta	1	2011	Urine	Human	SAMN06437152	KPN129	USA	SRR5386453.fasta	1	12
5f4a1a4ff87f39569191f7a2	SRR5386456	SRR5386456.fasta	SRR5386456.fasta	1	2011	Urine	Human	SAMN06437149	KPN126	USA	SRR5386456.fasta	1	7
5f49835764435f5c817476fe	SRR5386458	SRR5386458.fasta	SRR5386458.fasta	1	2011	Urine	Human	SAMN06437147	KPN124	USA	SRR5386458.fasta	1	11
5f49d4f6f87f399d7f91f25d	SRR5386862	SRR5386862.fasta	SRR5386862.fasta	1	2011	Urine	Human	SAMN06437142	KPN119	USA	SRR5386862.fasta	1	10
5f49ac32677a55303824808c	SRR5386865	SRR5386865.fasta	SRR5386865.fasta	1	2011	Urine	Human	SAMN06437139	KPN116	USA	SRR5386865.fasta	1	13
5f487b0b677a553c74246854	SRR5386867	SRR5386867.fasta	SRR5386867.fasta	1	2011	Urine	Human	SAMN06437137	KPN114	USA	SRR5386867.fasta	1	8
5f488a34677a559499246954	SRR5386869	SRR5386869.fasta	SRR5386869.fasta	1	2011	Urine	Human	SAMN06437135	KPN112	USA	SRR5386869.fasta	1	13
5f48b713677a5569f6246c7b	SRR5386870	SRR5386870.fasta	SRR5386870.fasta	1	2011	Urine	Human	SAMN06437134	KPN111	USA	SRR5386870.fasta	1	12
5f48fd1b64435f7b6f7461d4	SRR5386874	SRR5386874.fasta	SRR5386874.fasta	1	2011	Urine	Human	SAMN06437130	KPN107	USA	SRR5386874.fasta	1	9
5f49ab9c677a557dcb248080	SRR5386875	SRR5386875.fasta	SRR5386875.fasta	1	2011	Urine	Human	SAMN06437129	KPN106	USA	SRR5386875.fasta	1	15
5f4a0d4c64435fa4d6748174	SRR5386877	SRR5386877.fasta	SRR5386877.fasta	1	2011	Urine	Human	SAMN06437127	KPN104	USA	SRR5386877.fasta	1	11
5f4959cff87f391f4691e91a	SRR5386882	SRR5386882.fasta	SRR5386882.fasta	1	2011	Urine	Human	SAMN06437122	KPN98	USA	SRR5386882.fasta	1	12
5f486907677a5554ad2466cc	SRR5386915	SRR5386915.fasta	SRR5386915.fasta	1	2011	Urine	Human	SAMN06437092	KPN9	USA	SRR5386915.fasta	1	20
5f490e33677a557cbe2472fd	SRR5386919	SRR5386919.fasta	SRR5386919.fasta	1	2011	Urine	Human	SAMN06437088	KPN4	USA	SRR5386919.fasta	1	8
5f49992b677a550dec247ef8	SRR5386920	SRR5386920.fasta	SRR5386920.fasta	1	2011	Urine	Human	SAMN06437087	KPN2	USA	SRR5386920.fasta	1	10
5f49e508f87f395d6391f3b9	SRR9858689	SRR9858689.fasta	SRR9858689.fasta	1	2011	Urine	Human	SAMN12392787	NR5050	USA	SRR9858689.fasta	1	8
5f49289af87f39ab1591e49f	SRR9858694	SRR9858694.fasta	SRR9858694.fasta	1	2011	Urine	Human	SAMN12392794	NR5052	USA	SRR9858694.fasta	1	19
5f47c62ff87f3908a491c067	SRR9858695	SRR9858695.fasta	SRR9858695.fasta	1	2011	Urine	Human	SAMN12392795	NR5053	USA	SRR9858695.fasta	1	18
5f4a06f6f87f39857b91f64c	SRR9858756	SRR9858756.fasta	SRR9858756.fasta	1	2011	Urine	Human	SAMN12392785	NR5419	USA	SRR9858756.fasta	1	18
5f47d5d064435fc4ba744811	SRR9858880	SRR9858880.fasta	SRR9858880.fasta	1	2011	Urine	Human	SAMN12392783	NR5418	USA	SRR9858880.fasta	1	16
5f4884ac64435fdedd74580e	SRR9858882	SRR9858882.fasta	SRR9858882.fasta	1	2011	Urine	Human	SAMN12392780	NR5415	USA	SRR9858882.fasta	1	10
5f48f4bf64435fe0cd746125	SRR9858883	SRR9858883.fasta	SRR9858883.fasta	1	2011	Urine	Human	SAMN12392805	NR5057	USA	SRR9858883.fasta	1	17
5f49280964435f6f24746e2e	SRR9858884	SRR9858884.fasta	SRR9858884.fasta	1	2011	Urine	Human	SAMN12392804	NR5056	USA	SRR9858884.fasta	1	18
5f497bd6f87f39885491ec11	SRR9858889	SRR9858889.fasta	SRR9858889.fasta	1	2011	Urine	Human	SAMN12392803	NR5424	USA	SRR9858889.fasta	1	15
5f49cb5464435f6cce747c84	SRR9858938	SRR9858938.fasta	SRR9858938.fasta	1	2011	Urine	Human	SAMN12392811	NR5060	USA	SRR9858938.fasta	1	8
5f4900cdf87f39164391e114	SRR2965676	SRR2965676.fasta	SRR2965676.fasta	1	2011	Urine/genitourinary	Human	SAMN03733757	Klebsiella pneumoniae KPC-producing clinical isolate CAV1400	USA	SRR2965676.fasta	1	11
5f499610677a552fc3247eb8	SRR2965681	SRR2965681.fasta	SRR2965681.fasta	1	2011	Urine/genitourinary	Human	SAMN03733762	Klebsiella pneumoniae KPC-producing clinical isolate CAV1434	USA	SRR2965681.fasta	1	10
5f492fdf64435f3f63746f10	SRR2965682	SRR2965682.fasta	SRR2965682.fasta	1	2011	Urine/genitourinary	Human	SAMN03733765	Klebsiella pneumoniae KPC-producing clinical isolate CAV1417	USA	SRR2965682.fasta	1	15
5f49c2a064435f1e33747beb	SRR2965683	SRR2965683.fasta	SRR2965683.fasta	1	2011	Urine/genitourinary	Human	SAMN03733766	Klebsiella pneumoniae KPC-producing clinical isolate CAV1427	USA	SRR2965683.fasta	1	15
5f4999d7677a553705247f17	SRR2965684	SRR2965684.fasta	SRR2965684.fasta	1	2011	Urine/genitourinary	Human	SAMN03733767	Klebsiella pneumoniae KPC-producing clinical isolate CAV1471	USA	SRR2965684.fasta	1	15
5f49e3a3f87f39494591f39e	SRR5386858	SRR5386858.fasta	SRR5386858.fasta	1	2011	Wound	Human	SAMN06437146	KPN123	USA	SRR5386858.fasta	1	13
5f49ef01677a55a13a24852c	SRR5386859	SRR5386859.fasta	SRR5386859.fasta	1	2011	Wound	Human	SAMN06437145	KPN122	USA	SRR5386859.fasta	1	3
5f47cd0a677a5504e5245a0f	SRR9858892	SRR9858892.fasta	SRR9858892.fasta	1	2011	Wound	Human	SAMN12392800	NR5055	USA	SRR9858892.fasta	1	14
5f495e3564435f0c937473af	ERR264507	ERR264507.fasta	ERR264507.fasta	1	2011	Wound exudate	Human	SAMEA1877768	ERS201947	Spain	ERR264507.fasta	1	16
5f496a6d677a5570d1247b77	ERR264519	ERR264519.fasta	ERR264519.fasta	1	2011	Wound exudate	Human	SAMEA1877788	ERS201959	Spain	ERR264519.fasta	1	14
5f48ad22f87f394c3f91da44	ERR264549	ERR264549.fasta	ERR264549.fasta	1	2011	Wound exudate	Human	SAMEA1877770	ERS201989	Spain	ERR264549.fasta	1	15
5f48bdcef87f39c34891db93	ERR264553	ERR264553.fasta	ERR264553.fasta	1	2011	Wound exudate	Human	SAMEA1877769	ERS201993	Spain	ERR264553.fasta	1	15
5f48cfbf677a556cc5246e1c	ERR264563	ERR264563.fasta	ERR264563.fasta	1	2011	Wound exudate	Human	SAMEA1877810	ERS202003	Spain	ERR264563.fasta	1	15
5f4998a564435f50987478ae	ERR1761479	ERR1761479.fasta	ERR1761479.fasta	1	2011	Wound swab	Human	SAMEA29218918	1109	Germany	ERR1761479.fasta	1	13
5f47c79a677a552fa2245983	ERR1761491	ERR1761491.fasta	ERR1761491.fasta	1	2011	Wound swab	Human	SAMEA29227918	1121	Germany	ERR1761491.fasta	1	14
5f48004e64435f232a744d99	ERR1761493	ERR1761493.fasta	ERR1761493.fasta	1	2011	Wound swab	Human	SAMEA29229418	1123	Germany	ERR1761493.fasta	1	16
5f4935b1f87f39505791e604	SRR2965700	SRR2965700.fasta	SRR2965700.fasta	1	2012	Abdominal	Human	SAMN03733814	Klebsiella pneumoniae KPC-producing clinical isolate CAV1582	USA	SRR2965700.fasta	1	17
5f48e48e677a55380b246fc1	SRR9858656	SRR9858656.fasta	SRR9858656.fasta	1	2012	Abdominal	Human	SAMN12392839	NR5443	USA	SRR9858656.fasta	1	13
5f494c24677a559ee62478d8	SRR9858663	SRR9858663.fasta	SRR9858663.fasta	1	2012	Abdominal	Human	SAMN12392844	NR5445	USA	SRR9858663.fasta	1	16
5f48b06664435f54d4745b81	SRR9858942	SRR9858942.fasta	SRR9858942.fasta	1	2012	Abdominal	Human	SAMN12392835	NR5072	USA	SRR9858942.fasta	1	18
5f4a09a064435f477b748144	ERR1761471	ERR1761471.fasta	ERR1761471.fasta	1	2012	Abdominal fluid	Human	SAMEA29212918	1101	Germany	ERR1761471.fasta	1	14
5f49b11864435f5239747a34	SRR1582885	SRR1582885.fasta	SRR1582885.fasta	1	2012	Abdominal fluid	Human	SAMN03024600	Klebsiella pneumoniae KPC-producing clinical isolate CAV1578	USA	SRR1582885.fasta	1	13
5f481080f87f39945a91c6c7	SRR2244259	SRR2244259.fasta	SRR2244259.fasta	1	2012	Abdominal swab	Human	SAMN04011441	S13	South Africa	SRR2244259.fasta	1	20
5f497640f87f390bf491eba4	SRR5931383	SRR5931383.fasta	SRR5931383.fasta	1	2012	Abscess	Human	SAMN07503075	AUSMDU00008110	Australia	SRR5931383.fasta	1	19
5f48a86b64435f6302745ae2	SRR5385474	SRR5385474.fasta	SRR5385474.fasta	1	2012	Abscess	Human	SAMN06437509	KPN548	USA	SRR5385474.fasta	1	4
5f48b106677a55b9e4246bd9	SRR5385482	SRR5385482.fasta	SRR5385482.fasta	1	2012	Abscess	Human	SAMN06437501	KPN539	USA	SRR5385482.fasta	1	13
5f48690cf87f395edd91ccbb	SRR5385523	SRR5385523.fasta	SRR5385523.fasta	1	2012	Abscess	Human	SAMN06437460	KPN475	USA	SRR5385523.fasta	1	6
5f48a78a64435f96ee745ab5	SRR5386281	SRR5386281.fasta	SRR5386281.fasta	1	2012	Abscess	Human	SAMN06437324	KPN324	USA	SRR5386281.fasta	1	13
5f49b112677a55435324810b	SRR5386306	SRR5386306.fasta	SRR5386306.fasta	1	2012	Abscess	Human	SAMN06437299	KPN299	USA	SRR5386306.fasta	1	13
5f4a148764435fa5277481db	SRR5386311	SRR5386311.fasta	SRR5386311.fasta	1	2012	Abscess	Human	SAMN06437294	KPN293	USA	SRR5386311.fasta	1	9
5f48c14364435f7c04745cf3	SRR5386326	SRR5386326.fasta	SRR5386326.fasta	1	2012	Abscess	Human	SAMN06437279	KPN278	USA	SRR5386326.fasta	1	11
5f492feb64435f093e746f20	SRR5386344	SRR5386344.fasta	SRR5386344.fasta	1	2012	Abscess	Human	SAMN06437261	KPN259	USA	SRR5386344.fasta	1	4
5f482b6f64435f26117450e6	SRR5283488	SRR5283488.fasta	SRR5283488.fasta	1	2012	Ascites	Human	SAMN06445936	F2	USA	SRR5283488.fasta	1	15
5f486a4964435f4dc7745607	ERR264518	ERR264518.fasta	ERR264518.fasta	1	2012	Ascitic fluid	Human	SAMEA1877813	ERS201958	Spain	ERR264518.fasta	1	16
5f490c2ff87f395ea691e22b	ERR298795	ERR298795.fasta	ERR298795.fasta	1	2012	Ascitic fluid	Human	SAMEA1920212	ERS213443	Spain	ERR298795.fasta	1	14
5f47e1aff87f39faab91c2ca	SRR5385462	SRR5385462.fasta	SRR5385462.fasta	1	2012	Aspirate	Human	SAMN06437521	KPN563	USA	SRR5385462.fasta	1	17
5f47c09764435f36307445fb	SRR1655781	SRR1655781.fasta	SRR1655781.fasta	1	2012	BAL	Human	SAMN03197549	359_ECLO	USA	SRR1655781.fasta	1	4
5f48f122677a558bdc2470ee	SRR1655925	SRR1655925.fasta	SRR1655925.fasta	1	2012	BAL	Human	SAMN03197693	500_KPNE	USA	SRR1655925.fasta	1	4
5f49c163f87f39981291f0c5	SRR2070616	SRR2070616.fasta	SRR2070616.fasta	1	2012	Bile	Human	SAMN03777133	K45	China	SRR2070616.fasta	1	10
5f4ce3c864435fadc774857e	ERR1761519	ERR1761519.fasta	ERR1761519.fasta	1	2012	Bile	Human	SAMEA29248918	1149	Germany	ERR1761519.fasta	1	14
5f4ce4c2677a55a631248b9e	SRR6480142	SRR6480142.fasta	SRR6480142.fasta	1	2012	Biopsy	Human	SAMN08359271	kpn714	Russia	SRR6480142.fasta	1	20
5f49343bf87f39b7ed91e5e0	SRR5082331	SRR5082331.fasta	SRR5082331.fasta	1	2012	Blood	Human	SAMN06112136	AS17_C4PNMANXX_AGGCAGAA-GTAAGGAG_L006	Australia	SRR5082331.fasta	1	12
5f4950a164435f792174726e	SRR5082342	SRR5082342.fasta	SRR5082342.fasta	1	2012	Blood	Human	SAMN06112130	AS11_C4PNMANXX_GCTACGCT-AGAGTAGA_L006	Australia	SRR5082342.fasta	1	4
5f49819264435f05d97476d2	SRR5931364	SRR5931364.fasta	SRR5931364.fasta	1	2012	Blood	Human	SAMN07503042	AUSMDU00002966	Australia	SRR5931364.fasta	1	12
5f47eecc677a558257245d12	SRR10272834	SRR10272834.fasta	SRR10272834.fasta	1	2012	Blood	Human	SAMN12731978	N16-02238	Canada	SRR10272834.fasta	1	9
5f48d20a64435f1bb3745e4d	SRR10490440	SRR10490440.fasta	SRR10490440.fasta	1	2012	Blood	Human	SAMN12731977	N16-03142	Canada	SRR10490440.fasta	1	12
5f49f49cf87f39b8a091f4ca	SRR10490441	SRR10490441.fasta	SRR10490441.fasta	1	2012	Blood	Human	SAMN12731975	N16-03140	Canada	SRR10490441.fasta	1	14
5f4ce45164435f7faf7485ef	SRR10490442	SRR10490442.fasta	SRR10490442.fasta	1	2012	Blood	Human	SAMN12731979	N16-03143	Canada	SRR10490442.fasta	1	13
5f49efed64435f80cf747f67	SRR10490444	SRR10490444.fasta	SRR10490444.fasta	1	2012	Blood	Human	SAMN12731976	N16-03141	Canada	SRR10490444.fasta	1	9
5f48a3dff87f39b0f291d9a2	SRR12072616	SRR12072616.fasta	SRR12072616.fasta	1	2012	Blood	Human	SAMN15315372	N18-04635	Canada	SRR12072616.fasta	1	13
5f49fd0964435f3bde748065	SRR2064877	SRR2064877.fasta	SRR2064877.fasta	1	2012	Blood	Human	SAMN03777126	K6	China	SRR2064877.fasta	1	11
5f494ec4f87f39c3ef91e839	SRR2064879	SRR2064879.fasta	SRR2064879.fasta	1	2012	Blood	Human	SAMN03777128	K15	China	SRR2064879.fasta	1	10
5f49763d64435f773c7475f8	SRR2064885	SRR2064885.fasta	SRR2064885.fasta	1	2012	Blood	Human	SAMN03777129	K22-1	China	SRR2064885.fasta	1	10
5f49ba3c64435f8f05747b24	SRR2064887	SRR2064887.fasta	SRR2064887.fasta	1	2012	Blood	Human	SAMN03777130	K22-2	China	SRR2064887.fasta	1	9
5f49b032677a55d3562480fa	SRR2064888	SRR2064888.fasta	SRR2064888.fasta	1	2012	Blood	Human	SAMN03777131	K28-1	China	SRR2064888.fasta	1	10
5f4a0ec2f87f39103791f6da	SRR2070618	SRR2070618.fasta	SRR2070618.fasta	1	2012	Blood	Human	SAMN03777134	K47	China	SRR2070618.fasta	1	10
5f48006864435fa625744da4	SRR4191409	SRR4191409.fasta	SRR4191409.fasta	1	2012	Blood	Human	SAMN05734403		Colombia	SRR4191409.fasta	1	19
5f47ce6f64435f7233744751	SRR4191410	SRR4191410.fasta	SRR4191410.fasta	1	2012	Blood	Human	SAMN05734404		Colombia	SRR4191410.fasta	1	19
5f49902f677a55b651247e46	ERR317529	ERR317529.fasta	ERR317529.fasta	1	2012	Blood	Human	SAMEA2064503	79-sc-2013-04-16T20:36:12Z-1612363	Nepal	ERR317529.fasta	1	19
5f48a12864435fa4f4745a1a	ERR317530	ERR317530.fasta	ERR317530.fasta	1	2012	Blood	Human	SAMEA2064564	85-sc-2013-04-16T20:36:14Z-1612364	Nepal	ERR317530.fasta	1	19
5f48c90d677a5572f0246d9b	ERR317531	ERR317531.fasta	ERR317531.fasta	1	2012	Blood	Human	SAMEA2064322	128-sc-2013-04-16T20:36:15Z-1612365	Nepal	ERR317531.fasta	1	19
5f49cfc064435f5b45747cf8	ERR317532	ERR317532.fasta	ERR317532.fasta	1	2012	Blood	Human	SAMEA2064504	133-sc-2013-04-16T20:36:16Z-1612366	Nepal	ERR317532.fasta	1	19
5f48d728677a554eff246ed5	ERR317533	ERR317533.fasta	ERR317533.fasta	1	2012	Blood	Human	SAMEA2064565	146-sc-2013-04-16T20:36:17Z-1612367	Nepal	ERR317533.fasta	1	19
5f491424677a55703a24737a	ERR317535	ERR317535.fasta	ERR317535.fasta	1	2012	Blood	Human	SAMEA2064505	442-sc-2013-04-16T20:36:20Z-1612369	Nepal	ERR317535.fasta	1	13
5f48974f64435f3894745965	ERR317536	ERR317536.fasta	ERR317536.fasta	1	2012	Blood	Human	SAMEA2064566	478-sc-2013-04-16T20:36:21Z-1612370	Nepal	ERR317536.fasta	1	13
5f48d37f64435fa059745e80	ERR317538	ERR317538.fasta	ERR317538.fasta	1	2012	Blood	Human	SAMEA2064506	587-sc-2013-04-16T20:36:24Z-1612372	Nepal	ERR317538.fasta	1	13
5f49121d677a5546cb247359	ERR317539	ERR317539.fasta	ERR317539.fasta	1	2012	Blood	Human	SAMEA2064567	610-sc-2013-04-16T20:36:25Z-1612373	Nepal	ERR317539.fasta	1	13
5f492693677a552352247558	ERR349752	ERR349752.fasta	ERR349752.fasta	1	2012	Blood	Human	SAMEA2072911	80-sc-2013-05-22T14:16:57Z-1634978	Nepal	ERR349752.fasta	1	19
5f47c2a6677a5576ea24592a	ERR349753	ERR349753.fasta	ERR349753.fasta	1	2012	Blood	Human	SAMEA2072912	81-sc-2013-05-22T14:16:58Z-1634979	Nepal	ERR349753.fasta	1	19
5f496a6a677a55f644247b73	ERR349754	ERR349754.fasta	ERR349754.fasta	1	2012	Blood	Human	SAMEA2072939	86-sc-2013-05-22T14:16:59Z-1634980	Nepal	ERR349754.fasta	1	19
5f48f910677a551f0c2471ae	ERR349755	ERR349755.fasta	ERR349755.fasta	1	2012	Blood	Human	SAMEA2072913	93-sc-2013-05-22T14:17:00Z-1634981	Nepal	ERR349755.fasta	1	19
5f49fda2f87f39824791f56e	ERR349756	ERR349756.fasta	ERR349756.fasta	1	2012	Blood	Human	SAMEA2072914	94-sc-2013-05-22T14:17:01Z-1634982	Nepal	ERR349756.fasta	1	15
5f490e3d64435f6e84746337	ERR349763	ERR349763.fasta	ERR349763.fasta	1	2012	Blood	Human	SAMEA2072942	120-sc-2013-05-22T14:17:09Z-1634989	Nepal	ERR349763.fasta	1	19
5f48d38364435f2a39745e84	ERR349764	ERR349764.fasta	ERR349764.fasta	1	2012	Blood	Human	SAMEA2072919	126-sc-2013-05-22T14:17:10Z-1634990	Nepal	ERR349764.fasta	1	19
5f48a982f87f39983291d9fc	ERR349767	ERR349767.fasta	ERR349767.fasta	1	2012	Blood	Human	SAMEA2072921	132-sc-2013-05-22T14:17:14Z-1634993	Nepal	ERR349767.fasta	1	19
5f48f8f9677a553b5b24719a	ERR349791	ERR349791.fasta	ERR349791.fasta	1	2012	Blood	Human	SAMEA2073113	237-sc-2013-05-22T14:17:39Z-1635017	Nepal	ERR349791.fasta	1	14
5f487e1ff87f39203091ce22	ERR349821	ERR349821.fasta	ERR349821.fasta	1	2012	Blood	Human	SAMEA2073315	446-sc-2013-05-22T14:18:10Z-1635047	Nepal	ERR349821.fasta	1	13
5f4906dc677a55309c247272	ERR349833	ERR349833.fasta	ERR349833.fasta	1	2012	Blood	Human	SAMEA2073327	519-sc-2013-05-22T14:18:23Z-1635059	Nepal	ERR349833.fasta	1	13
5f47fb6bf87f39130991c510	ERR349835	ERR349835.fasta	ERR349835.fasta	1	2012	Blood	Human	SAMEA2073329	526-sc-2013-05-22T14:18:24Z-1635061	Nepal	ERR349835.fasta	1	13
5f47d53164435f56927447f9	ERR349838	ERR349838.fasta	ERR349838.fasta	1	2012	Blood	Human	SAMEA2073332	539-sc-2013-05-22T14:18:27Z-1635064	Nepal	ERR349838.fasta	1	13
5f49142c64435f6e96746c51	ERR349839	ERR349839.fasta	ERR349839.fasta	1	2012	Blood	Human	SAMEA2073333	540-sc-2013-05-22T14:18:28Z-1635065	Nepal	ERR349839.fasta	1	13
5f48ae66f87f39508c91da70	ERR349841	ERR349841.fasta	ERR349841.fasta	1	2012	Blood	Human	SAMEA2073335	544-sc-2013-05-22T14:18:30Z-1635067	Nepal	ERR349841.fasta	1	13
5f4a276164435facfa748358	ERR349845	ERR349845.fasta	ERR349845.fasta	1	2012	Blood	Human	SAMEA2073510	568-sc-2013-05-22T14:18:34Z-1635071	Nepal	ERR349845.fasta	1	13
5f492295f87f39ecdb91e419	ERR349847	ERR349847.fasta	ERR349847.fasta	1	2012	Blood	Human	SAMEA2073512	573-sc-2013-05-22T14:18:36Z-1635073	Nepal	ERR349847.fasta	1	13
5f47c0a664435f064b744611	ERR349848	ERR349848.fasta	ERR349848.fasta	1	2012	Blood	Human	SAMEA2073513	577-sc-2013-05-22T14:18:37Z-1635074	Nepal	ERR349848.fasta	1	14
5f47c007f87f39f25491c02f	ERR349852	ERR349852.fasta	ERR349852.fasta	1	2012	Blood	Human	SAMEA2073517	586-sc-2013-05-22T14:18:41Z-1635078	Nepal	ERR349852.fasta	1	13
5f491df3f87f395f8191e363	SRR5513536	SRR5513536.fasta	SRR5513536.fasta	1	2012	Blood	Human	SAMN05960910	GCID_KLEB_00046	Nigeria	SRR5513536.fasta	1	15
5f48cf38f87f39f80b91dd19	SRR5513537	SRR5513537.fasta	SRR5513537.fasta	1	2012	Blood	Human	SAMN05960911	GCID_KLEB_00047	Nigeria	SRR5513537.fasta	1	10
5f4a262bf87f391e5591f860	SRR5513552	SRR5513552.fasta	SRR5513552.fasta	1	2012	Blood	Human	SAMN05960912	GCID_KLEB_00048	Nigeria	SRR5513552.fasta	1	12
5f4a0fad677a552e92248790	SRR5514210	SRR5514210.fasta	SRR5514210.fasta	1	2012	Blood	Human	SAMN05960894	GCID_KLEB_00030	Nigeria	SRR5514210.fasta	1	13
5f48f65b677a55e48024715c	SRR5514211	SRR5514211.fasta	SRR5514211.fasta	1	2012	Blood	Human	SAMN05960895	GCID_KLEB_00031	Nigeria	SRR5514211.fasta	1	13
5f49ff6df87f391e2d91f5a0	ERR2631531	ERR2631531.fasta	ERR2631531.fasta	1	2012	Blood	Human	SAMEA4724624	KP_NORM_BLD_2012_84087	Norway	ERR2631531.fasta	1	15
5f494365677a5563ca24780c	ERR2631532	ERR2631532.fasta	ERR2631532.fasta	1	2012	Blood	Human	SAMEA4724625	KP_NORM_BLD_2012_85054	Norway	ERR2631532.fasta	1	15
5f4823f2f87f397f1491c833	SRR6505292	SRR6505292.fasta	SRR6505292.fasta	1	2012	Blood	Human	SAMN08382737	GASRECK51	Singapore	SRR6505292.fasta	1	17
5f4857de677a5512ab24651c	SRR6505293	SRR6505293.fasta	SRR6505293.fasta	1	2012	Blood	Human	SAMN08382738	GASRECK56	Singapore	SRR6505293.fasta	1	9
5f48409164435f385b745296	SRR6505294	SRR6505294.fasta	SRR6505294.fasta	1	2012	Blood	Human	SAMN08382739	GASRECK60	Singapore	SRR6505294.fasta	1	14
5f4808ccf87f3977a891c61d	SRR6505295	SRR6505295.fasta	SRR6505295.fasta	1	2012	Blood	Human	SAMN08382740	GASRECK63	Singapore	SRR6505295.fasta	1	8
5f4cb54f677a552ca7248b25	SRR6505296	SRR6505296.fasta	SRR6505296.fasta	1	2012	Blood	Human	SAMN08382733	GASRECK41	Singapore	SRR6505296.fasta	1	16
5f4cb4c564435fa495748511	SRR6505297	SRR6505297.fasta	SRR6505297.fasta	1	2012	Blood	Human	SAMN08382734	GASRECK42	Singapore	SRR6505297.fasta	1	14
5f4cb5ea64435f095e74851c	SRR6505298	SRR6505298.fasta	SRR6505298.fasta	1	2012	Blood	Human	SAMN08382735	GASRECK45	Singapore	SRR6505298.fasta	1	7
5f4806d8f87f3965c491c5f5	SRR6505300	SRR6505300.fasta	SRR6505300.fasta	1	2012	Blood	Human	SAMN08382741	GASRECK70	Singapore	SRR6505300.fasta	1	14
5f48588164435f33ed7454c3	SRR6505301	SRR6505301.fasta	SRR6505301.fasta	1	2012	Blood	Human	SAMN08382742	GASRECK76	Singapore	SRR6505301.fasta	1	11
5f48553464435f3b25745471	SRR6505361	SRR6505361.fasta	SRR6505361.fasta	1	2012	Blood	Human	SAMN08382743	GASRECK85	Singapore	SRR6505361.fasta	1	14
5f4cb552677a55698d248b28	SRR6505403	SRR6505403.fasta	SRR6505403.fasta	1	2012	Blood	Human	SAMN08382765	GASRECK153	Singapore	SRR6505403.fasta	1	16
5f481f10677a5544ed2460de	SRR6505406	SRR6505406.fasta	SRR6505406.fasta	1	2012	Blood	Human	SAMN08382732	GASRECK40	Singapore	SRR6505406.fasta	1	9
5f48152d64435f676f744f61	SRR6505407	SRR6505407.fasta	SRR6505407.fasta	1	2012	Blood	Human	SAMN08382731	GASRECK35	Singapore	SRR6505407.fasta	1	14
5f4cb5e964435f511f74851b	SRR6505408	SRR6505408.fasta	SRR6505408.fasta	1	2012	Blood	Human	SAMN08382726	GASRECK15	Singapore	SRR6505408.fasta	1	16
5f482eb8f87f3977f691c926	SRR6505409	SRR6505409.fasta	SRR6505409.fasta	1	2012	Blood	Human	SAMN08382725	GASRECK13	Singapore	SRR6505409.fasta	1	14
5f485323f87f39eb4691cb52	SRR6505410	SRR6505410.fasta	SRR6505410.fasta	1	2012	Blood	Human	SAMN08382724	GASRECK12	Singapore	SRR6505410.fasta	1	16
5f481c30677a5561bd246095	SRR6505411	SRR6505411.fasta	SRR6505411.fasta	1	2012	Blood	Human	SAMN08382723	GASRECK1	Singapore	SRR6505411.fasta	1	15
5f4cb5ee64435f08db748520	SRR6505412	SRR6505412.fasta	SRR6505412.fasta	1	2012	Blood	Human	SAMN08382730	GASRECK29	Singapore	SRR6505412.fasta	1	12
5f483c7d64435f561c74523f	SRR6505413	SRR6505413.fasta	SRR6505413.fasta	1	2012	Blood	Human	SAMN08382729	GASRECK28	Singapore	SRR6505413.fasta	1	14
5f481290f87f3994bd91c6fd	SRR6505414	SRR6505414.fasta	SRR6505414.fasta	1	2012	Blood	Human	SAMN08382728	GASRECK25	Singapore	SRR6505414.fasta	1	13
5f48055a64435f0367744e0e	SRR6505415	SRR6505415.fasta	SRR6505415.fasta	1	2012	Blood	Human	SAMN08382727	GASRECK17	Singapore	SRR6505415.fasta	1	15
5f49b824f87f399cc591f033	SRR9217776	SRR9217776.fasta	SRR9217776.fasta	1	2012	Blood	Human	SAMN11979566	ENT262	Singapore	SRR9217776.fasta	1	15
5f48981b64435f6953745971	ERR264516	ERR264516.fasta	ERR264516.fasta	1	2012	Blood	Human	SAMEA1877774	ERS201956	Spain	ERR264516.fasta	1	16
5f47f8d0677a559c79245dda	ERR298792	ERR298792.fasta	ERR298792.fasta	1	2012	Blood	Human	SAMEA1920209	ERS213440	Spain	ERR298792.fasta	1	6
5f48b2a5677a559bf0246bef	ERR298797	ERR298797.fasta	ERR298797.fasta	1	2012	Blood	Human	SAMEA1920214	ERS213445	Spain	ERR298797.fasta	1	15
5f48b87864435fc3d8745c20	ERR298806	ERR298806.fasta	ERR298806.fasta	1	2012	Blood	Human	SAMEA1920223	ERS213454	Spain	ERR298806.fasta	1	14
5f48618264435ff43b745554	SRR3051106	SRR3051106.fasta	SRR3051106.fasta	1	2012	Blood	Human	SAMN04357455	ac8a28_37	United Kingdom	SRR3051106.fasta	1	10
5f496d3a64435fb546747528	SRR3051107	SRR3051107.fasta	SRR3051107.fasta	1	2012	Blood	Human	SAMN04357456	ac8a28_38	United Kingdom	SRR3051107.fasta	1	13
5f4952c2f87f3965c991e86f	SRR3051110	SRR3051110.fasta	SRR3051110.fasta	1	2012	Blood	Human	SAMN04357458	ac8a28_40	United Kingdom	SRR3051110.fasta	1	4
5f494de164435f1d8a747229	SRR3051113	SRR3051113.fasta	SRR3051113.fasta	1	2012	Blood	Human	SAMN04357461	ac8a28_45	United Kingdom	SRR3051113.fasta	1	11
5f48fdfa677a55680c2471f1	SRR3051114	SRR3051114.fasta	SRR3051114.fasta	1	2012	Blood	Human	SAMN04357462	ac8a28_47	United Kingdom	SRR3051114.fasta	1	11
5f49fb9564435f61c7748030	SRR3051116	SRR3051116.fasta	SRR3051116.fasta	1	2012	Blood	Human	SAMN04357463	ac8a28_50	United Kingdom	SRR3051116.fasta	1	4
5f489d81f87f39ddb291d8df	SRR3051117	SRR3051117.fasta	SRR3051117.fasta	1	2012	Blood	Human	SAMN04357464	ac8a28_51	United Kingdom	SRR3051117.fasta	1	11
5f499367f87f39151e91edd1	SRR3051118	SRR3051118.fasta	SRR3051118.fasta	1	2012	Blood	Human	SAMN04357465	ac8a28_52	United Kingdom	SRR3051118.fasta	1	9
5f49f11164435ff7fb747f7e	SRR3051119	SRR3051119.fasta	SRR3051119.fasta	1	2012	Blood	Human	SAMN04357466	ac8a28_53	United Kingdom	SRR3051119.fasta	1	11
5f489fc864435f01c2745a01	SRR3051120	SRR3051120.fasta	SRR3051120.fasta	1	2012	Blood	Human	SAMN04357467	ac8a28_55	United Kingdom	SRR3051120.fasta	1	8
5f48725064435fff66745692	SRR3051121	SRR3051121.fasta	SRR3051121.fasta	1	2012	Blood	Human	SAMN04357468	ac8a28_56	United Kingdom	SRR3051121.fasta	1	4
5f49fc7264435f040474804f	SRR3051122	SRR3051122.fasta	SRR3051122.fasta	1	2012	Blood	Human	SAMN04357469	ac8a28_58	United Kingdom	SRR3051122.fasta	1	8
5f48a304f87f392f2991d976	SRR3051123	SRR3051123.fasta	SRR3051123.fasta	1	2012	Blood	Human	SAMN04357470	ac8a28_59	United Kingdom	SRR3051123.fasta	1	13
5f48f58a677a558260247146	SRR3051126	SRR3051126.fasta	SRR3051126.fasta	1	2012	Blood	Human	SAMN04357471	ac8a28_63	United Kingdom	SRR3051126.fasta	1	7
5f49521464435f5fe27472ab	SRR3051127	SRR3051127.fasta	SRR3051127.fasta	1	2012	Blood	Human	SAMN04357472	ac8a28_69	United Kingdom	SRR3051127.fasta	1	14
5f4a078664435f54ee7480f4	SRR3051128	SRR3051128.fasta	SRR3051128.fasta	1	2012	Blood	Human	SAMN04357473	ac8a28_70	United Kingdom	SRR3051128.fasta	1	4
5f47cdacf87f39f5a591c0eb	SRR3051129	SRR3051129.fasta	SRR3051129.fasta	1	2012	Blood	Human	SAMN04357474	ac8a28_73	United Kingdom	SRR3051129.fasta	1	4
5f488583f87f3929ea91ce8a	SRR3051130	SRR3051130.fasta	SRR3051130.fasta	1	2012	Blood	Human	SAMN04357475	ac8a28_74	United Kingdom	SRR3051130.fasta	1	4
5f498f4c64435f73af7477d3	SRR3051131	SRR3051131.fasta	SRR3051131.fasta	1	2012	Blood	Human	SAMN04357476	ac8a28_75	United Kingdom	SRR3051131.fasta	1	4
5f4950b064435fe871747279	SRR3051133	SRR3051133.fasta	SRR3051133.fasta	1	2012	Blood	Human	SAMN04357478	ac8a28_78	United Kingdom	SRR3051133.fasta	1	5
5f496c5d64435f1bc6747506	SRR3051134	SRR3051134.fasta	SRR3051134.fasta	1	2012	Blood	Human	SAMN04357479	ac8a28_79	United Kingdom	SRR3051134.fasta	1	4
5f493cfc677a5561022477b0	SRR3051136	SRR3051136.fasta	SRR3051136.fasta	1	2012	Blood	Human	SAMN04357480	ac8a28_80	United Kingdom	SRR3051136.fasta	1	4
5f4982c564435f76927476ed	SRR3051140	SRR3051140.fasta	SRR3051140.fasta	1	2012	Blood	Human	SAMN04357484	ac8a28_85	United Kingdom	SRR3051140.fasta	1	4
5f495582677a5581f1247988	SRR3051141	SRR3051141.fasta	SRR3051141.fasta	1	2012	Blood	Human	SAMN04357485	ac8a28_86	United Kingdom	SRR3051141.fasta	1	10
5f49cb55f87f39a12b91f196	SRR3051142	SRR3051142.fasta	SRR3051142.fasta	1	2012	Blood	Human	SAMN04357486	ac8a28_87	United Kingdom	SRR3051142.fasta	1	4
5f498ccf677a5525bf247dd6	SRR3051147	SRR3051147.fasta	SRR3051147.fasta	1	2012	Blood	Human	SAMN04357490	ac8a28_92	United Kingdom	SRR3051147.fasta	1	5
5f495cc8f87f39565391e98d	SRR3051149	SRR3051149.fasta	SRR3051149.fasta	1	2012	Blood	Human	SAMN04357492	ac8a28_95	United Kingdom	SRR3051149.fasta	1	4
5f49b963f87f394feb91f05f	SRR3051150	SRR3051150.fasta	SRR3051150.fasta	1	2012	Blood	Human	SAMN04357493	ac8a28_96	United Kingdom	SRR3051150.fasta	1	4
5f49e70564435f328c747ead	SRR1196679	SRR1196679.fasta	SRR1196679.fasta	1	2012	Blood	Human	SAMN02581326	Klebsiella pneumoniae CHS 24	USA	SRR1196679.fasta	1	11
5f497a7164435f210f74765c	SRR1196703	SRR1196703.fasta	SRR1196703.fasta	1	2012	Blood	Human	SAMN02581319	Klebsiella pneumoniae CHS 17	USA	SRR1196703.fasta	1	14
5f4a0a63f87f39775891f667	SRR1196710	SRR1196710.fasta	SRR1196710.fasta	1	2012	Blood	Human	SAMN02581320	Klebsiella pneumoniae CHS 18	USA	SRR1196710.fasta	1	15
5f49ce84f87f396c1591f1a8	SRR1196755	SRR1196755.fasta	SRR1196755.fasta	1	2012	Blood	Human	SAMN02581325	Klebsiella pneumoniae CHS 23	USA	SRR1196755.fasta	1	17
5f48f70264435f182f74613f	SRR2965697	SRR2965697.fasta	SRR2965697.fasta	1	2012	Blood	Human	SAMN03733803	Klebsiella pneumoniae KPC-producing clinical isolate CAV1518	USA	SRR2965697.fasta	1	15
5f496163f87f39979691e9d5	SRR2965698	SRR2965698.fasta	SRR2965698.fasta	1	2012	Blood	Human	SAMN03733804	Klebsiella pneumoniae KPC-producing clinical isolate CAV1519	USA	SRR2965698.fasta	1	15
5f494849677a551a56247876	SRR5092556	SRR5092556.fasta	SRR5092556.fasta	1	2012	Blood	Human	SAMN05956076	GCID_KLEBC_00014	USA	SRR5092556.fasta	1	13
5f48516a677a5594ae2464a7	SRR5283482	SRR5283482.fasta	SRR5283482.fasta	1	2012	Blood	Human	SAMN06445942	I1	USA	SRR5283482.fasta	1	13
5f4857d764435f64997454a4	SRR5283484	SRR5283484.fasta	SRR5283484.fasta	1	2012	Blood	Human	SAMN06445940	H4	USA	SRR5283484.fasta	1	20
5f483d4464435f240f745247	SRR5283485	SRR5283485.fasta	SRR5283485.fasta	1	2012	Blood	Human	SAMN06445939	F9	USA	SRR5283485.fasta	1	20
5f48354f64435f47757451b9	SRR5283486	SRR5283486.fasta	SRR5283486.fasta	1	2012	Blood	Human	SAMN06445938	F8	USA	SRR5283486.fasta	1	21
5f48195264435f8617744fd0	SRR5283487	SRR5283487.fasta	SRR5283487.fasta	1	2012	Blood	Human	SAMN06445937	F3	USA	SRR5283487.fasta	1	15
5f490fe0677a556a5d247320	SRR5385438	SRR5385438.fasta	SRR5385438.fasta	1	2012	Blood	Human	SAMN06437545	KPN590	USA	SRR5385438.fasta	1	11
5f488b06f87f39ac3e91d7aa	SRR5385448	SRR5385448.fasta	SRR5385448.fasta	1	2012	Blood	Human	SAMN06437535	KPN579	USA	SRR5385448.fasta	1	9
5f4959c5677a55e7b72479df	SRR5385530	SRR5385530.fasta	SRR5385530.fasta	1	2012	Blood	Human	SAMN06437453	KPN467	USA	SRR5385530.fasta	1	9
5f486699f87f3953b991cc8b	SRR5386181	SRR5386181.fasta	SRR5386181.fasta	1	2012	Blood	Human	SAMN06437423	KPN432	USA	SRR5386181.fasta	1	13
5f49f81f64435f0e3b748004	SRR5386182	SRR5386182.fasta	SRR5386182.fasta	1	2012	Blood	Human	SAMN06437422	KPN431	USA	SRR5386182.fasta	1	4
5f49f94f677a559d4e24860c	SRR5386246	SRR5386246.fasta	SRR5386246.fasta	1	2012	Blood	Human	SAMN06437359	KPN366	USA	SRR5386246.fasta	1	12
5f48e7af64435f3a84746007	SRR5386248	SRR5386248.fasta	SRR5386248.fasta	1	2012	Blood	Human	SAMN06437357	KPN364	USA	SRR5386248.fasta	1	12
5f48bb5ef87f3910f591db64	SRR5386252	SRR5386252.fasta	SRR5386252.fasta	1	2012	Blood	Human	SAMN06437353	KPN360	USA	SRR5386252.fasta	1	13
5f485b80677a551e0d246599	SRR5386264	SRR5386264.fasta	SRR5386264.fasta	1	2012	Blood	Human	SAMN06437341	KPN345	USA	SRR5386264.fasta	1	11
5f4932fdf87f39b02991e5b1	SRR5386267	SRR5386267.fasta	SRR5386267.fasta	1	2012	Blood	Human	SAMN06437338	KPN340	USA	SRR5386267.fasta	1	7
5f48bb59f87f39564a91db61	SRR5386284	SRR5386284.fasta	SRR5386284.fasta	1	2012	Blood	Human	SAMN06437321	KPN321	USA	SRR5386284.fasta	1	5
5f49c997f87f39bb7091f174	SRR5386290	SRR5386290.fasta	SRR5386290.fasta	1	2012	Blood	Human	SAMN06437315	KPN315	USA	SRR5386290.fasta	1	15
5f48981764435f467274596d	SRR5386333	SRR5386333.fasta	SRR5386333.fasta	1	2012	Blood	Human	SAMN06437272	KPN271	USA	SRR5386333.fasta	1	9
5f4a13ae64435f634d7481bf	SRR5386386	SRR5386386.fasta	SRR5386386.fasta	1	2012	Blood	Human	SAMN06437219	KPN210	USA	SRR5386386.fasta	1	4
5f48d73064435f6f69745ec4	SRR5386402	SRR5386402.fasta	SRR5386402.fasta	1	2012	Blood	Human	SAMN06437203	KPN192	USA	SRR5386402.fasta	1	12
5f49b580f87f39c17c91effe	SRR5386406	SRR5386406.fasta	SRR5386406.fasta	1	2012	Blood	Human	SAMN06437199	KPN188	USA	SRR5386406.fasta	1	12
5f48dd0464435f0f8f745f59	SRR5386409	SRR5386409.fasta	SRR5386409.fasta	1	2012	Blood	Human	SAMN06437196	KPN185	USA	SRR5386409.fasta	1	13
5f49a1f4677a55f693247fd9	SRR5386421	SRR5386421.fasta	SRR5386421.fasta	1	2012	Blood	Human	SAMN06437184	KPN169	USA	SRR5386421.fasta	1	13
5f49776364435f0312747614	SRR5386427	SRR5386427.fasta	SRR5386427.fasta	1	2012	Blood	Human	SAMN06437178	KPN161	USA	SRR5386427.fasta	1	7
5f4938ec677a55630824773d	SRR5467296	SRR5467296.fasta	SRR5467296.fasta	1	2012	Blood	Human	SAMN06812587	GCID_KLEBC_00220_biosam	USA	SRR5467296.fasta	1	16
5f49c4a4677a5546ba24824b	SRR5467297	SRR5467297.fasta	SRR5467297.fasta	1	2012	Blood	Human	SAMN06812588	GCID_KLEBC_00219_biosam	USA	SRR5467297.fasta	1	12
5f48cb43677a5507ba246dbc	SRR5467298	SRR5467298.fasta	SRR5467298.fasta	1	2012	Blood	Human	SAMN06812585	GCID_KLEBC_00222_biosam	USA	SRR5467298.fasta	1	11
5f487d4164435f40bb74575a	SRR5467299	SRR5467299.fasta	SRR5467299.fasta	1	2012	Blood	Human	SAMN06812586	GCID_KLEBC_00221_biosam	USA	SRR5467299.fasta	1	11
5f498bf4677a5547dc247dc4	SRR5467300	SRR5467300.fasta	SRR5467300.fasta	1	2012	Blood	Human	SAMN06812584	GCID_KLEBC_00223_biosam	USA	SRR5467300.fasta	1	10
5f499431677a55a8fc247e70	SRR5467301	SRR5467301.fasta	SRR5467301.fasta	1	2012	Blood	Human	SAMN06812583	GCID_KLEBC_00224_biosam	USA	SRR5467301.fasta	1	21
5f4967e8677a55e10b247b2c	SRR5467302	SRR5467302.fasta	SRR5467302.fasta	1	2012	Blood	Human	SAMN06812582	GCID_KLEBC_00225_biosam	USA	SRR5467302.fasta	1	13
5f4912bdf87f39de2c91e26d	SRR5467303	SRR5467303.fasta	SRR5467303.fasta	1	2012	Blood	Human	SAMN06812581	GCID_KLEBC_00226_biosam	USA	SRR5467303.fasta	1	13
5f48e6d0677a552681247003	SRR5467304	SRR5467304.fasta	SRR5467304.fasta	1	2012	Blood	Human	SAMN06812579	GCID_KLEBC_00228_biosam	USA	SRR5467304.fasta	1	13
5f494cd2677a55099e2478e7	SRR5467305	SRR5467305.fasta	SRR5467305.fasta	1	2012	Blood	Human	SAMN06812580	GCID_KLEBC_00227_biosam	USA	SRR5467305.fasta	1	8
5f497ef7677a55b673247d00	SRR5467306	SRR5467306.fasta	SRR5467306.fasta	1	2012	Blood	Human	SAMN06812578	GCID_KLEBC_00229_biosam	USA	SRR5467306.fasta	1	13
5f496ea864435f1bba747548	SRR5467307	SRR5467307.fasta	SRR5467307.fasta	1	2012	Blood	Human	SAMN06812577	GCID_KLEBC_00230_biosam	USA	SRR5467307.fasta	1	13
5f4a1723f87f395f9991f782	SRR5467308	SRR5467308.fasta	SRR5467308.fasta	1	2012	Blood	Human	SAMN06812576	GCID_KLEBC_00231_biosam	USA	SRR5467308.fasta	1	10
5f48833f677a5551852468da	SRR5467309	SRR5467309.fasta	SRR5467309.fasta	1	2012	Blood	Human	SAMN06812575	GCID_KLEBC_00232_biosam	USA	SRR5467309.fasta	1	7
5f48b058f87f39788e91da8a	SRR6763651	SRR6763651.fasta	SRR6763651.fasta	1	2012	Blood	Human	SAMN08579718	ARLG-1965_bio	USA	SRR6763651.fasta	1	5
5f494b4df87f393d0f91e7cd	SRR6763783	SRR6763783.fasta	SRR6763783.fasta	1	2012	Blood	Human	SAMN08579704	ARLG-2106_bio	USA	SRR6763783.fasta	1	12
5f48635764435f4d747455a7	SRR6844969	SRR6844969.fasta	SRR6844969.fasta	1	2012	Blood	Human	SAMN08720195	KP0207	USA	SRR6844969.fasta	1	15
5f49b6c7677a55de97248187	SRR6844985	SRR6844985.fasta	SRR6844985.fasta	1	2012	Blood	Human	SAMN08720237	KP0222	USA	SRR6844985.fasta	1	8
5f48e113f87f39870c91de5e	SRR6845009	SRR6845009.fasta	SRR6845009.fasta	1	2012	Blood	Human	SAMN08720200	KP0035	USA	SRR6845009.fasta	1	16
5f47e92ef87f395ec091c36e	SRR6845010	SRR6845010.fasta	SRR6845010.fasta	1	2012	Blood	Human	SAMN08720201	KP0038	USA	SRR6845010.fasta	1	17
5f497442677a55be1d247c22	SRR6845011	SRR6845011.fasta	SRR6845011.fasta	1	2012	Blood	Human	SAMN08720202	KP0040	USA	SRR6845011.fasta	1	12
5f499c5df87f39716c91edff	SRR6845012	SRR6845012.fasta	SRR6845012.fasta	1	2012	Blood	Human	SAMN08720203	KP0099	USA	SRR6845012.fasta	1	8
5f49585a677a5529982479b9	SRR6845013	SRR6845013.fasta	SRR6845013.fasta	1	2012	Blood	Human	SAMN08720204	KP0104	USA	SRR6845013.fasta	1	18
5f4ce481f87f39e09291fed5	SRR6845015	SRR6845015.fasta	SRR6845015.fasta	1	2012	Blood	Human	SAMN08720206	KP0162	USA	SRR6845015.fasta	1	18
5f4944f464435f80ec747169	SRR9858653	SRR9858653.fasta	SRR9858653.fasta	1	2012	Blood	Human	SAMN12392842	KP0104	USA	SRR9858653.fasta	1	18
5f49d416677a55690e24837e	SRR9858657	SRR9858657.fasta	SRR9858657.fasta	1	2012	Blood	Human	SAMN12392838	KP0099	USA	SRR9858657.fasta	1	8
5f47da27f87f39ebae91c1f8	SRR9858658	SRR9858658.fasta	SRR9858658.fasta	1	2012	Blood	Human	SAMN12392837	KP0092	USA	SRR9858658.fasta	1	14
5f491b2f677a552ddf247460	SRR9858659	SRR9858659.fasta	SRR9858659.fasta	1	2012	Blood	Human	SAMN12392836	KP0070	USA	SRR9858659.fasta	1	18
5f47cfaff87f39f47991c105	SRR9858698	SRR9858698.fasta	SRR9858698.fasta	1	2012	Blood	Human	SAMN12392848	KP0162	USA	SRR9858698.fasta	1	18
5f498e20f87f39287391ed73	SRR9858742	SRR9858742.fasta	SRR9858742.fasta	1	2012	Blood	Human	SAMN12392828	KP0040	USA	SRR9858742.fasta	1	12
5f48e8d4f87f39b30791df42	SRR9858785	SRR9858785.fasta	SRR9858785.fasta	1	2012	Blood	Human	SAMN12392824	KP0035	USA	SRR9858785.fasta	1	16
5f488e0f64435f84c774588b	SRR9858793	SRR9858793.fasta	SRR9858793.fasta	1	2012	Blood	Human	SAMN12392819	KP0028	USA	SRR9858793.fasta	1	11
5f49f280677a553596248573	SRR9858846	SRR9858846.fasta	SRR9858846.fasta	1	2012	Blood	Human	SAMN12392832	KP0055	USA	SRR9858846.fasta	1	2
5f47d2e564435f1fd77447b1	SRR9858853	SRR9858853.fasta	SRR9858853.fasta	1	2012	Blood	Human	SAMN12392827	KP0038	USA	SRR9858853.fasta	1	17
5f4884b664435f1543745817	SRR9858870	SRR9858870.fasta	SRR9858870.fasta	1	2012	Blood	Human	SAMN12392846	KP0126	USA	SRR9858870.fasta	1	16
5f49fe3764435f8671748075	ERR2586349	ERR2586349.fasta	ERR2586349.fasta	1	2012	Blood	Human	SAMEA4668393	288	Vietnam	ERR2586349.fasta	1	18
5f49e5a9677a551ce3248456	ERR2586351	ERR2586351.fasta	ERR2586351.fasta	1	2012	Blood	Human	SAMEA4668395	290	Vietnam	ERR2586351.fasta	1	4
5f49dab464435fde3d747dd0	ERR2586354	ERR2586354.fasta	ERR2586354.fasta	1	2012	Blood	Human	SAMEA4668398	293	Vietnam	ERR2586354.fasta	1	4
5f4863f9677a55216324665e	ERR2586362	ERR2586362.fasta	ERR2586362.fasta	1	2012	Blood	Human	SAMEA4668406	301	Vietnam	ERR2586362.fasta	1	15
5f47db6a64435f4ae2744af2	ERR2586377	ERR2586377.fasta	ERR2586377.fasta	1	2012	Blood	Human	SAMEA4668422	316	Vietnam	ERR2586377.fasta	1	18
5f49dc2e64435f204b747df2	ERR2586389	ERR2586389.fasta	ERR2586389.fasta	1	2012	Blood	Human	SAMEA4668434	328	Vietnam	ERR2586389.fasta	1	4
5f48afd364435fef6a745b73	ERR2586401	ERR2586401.fasta	ERR2586401.fasta	1	2012	Blood	Human	SAMEA4668446	340	Vietnam	ERR2586401.fasta	1	11
5f47c626f87f39ce0491c063	ERR2586405	ERR2586405.fasta	ERR2586405.fasta	1	2012	Blood	Human	SAMEA4668450	344	Vietnam	ERR2586405.fasta	1	20
5f494977f87f39551191e7ac	ERR2586411	ERR2586411.fasta	ERR2586411.fasta	1	2012	Blood	Human	SAMEA4668456	350	Vietnam	ERR2586411.fasta	1	4
5f49a4ff64435f11ec747985	ERR2586412	ERR2586412.fasta	ERR2586412.fasta	1	2012	Blood	Human	SAMEA4668457	351	Vietnam	ERR2586412.fasta	1	5
5f489309f87f395af791d828	ERR2586415	ERR2586415.fasta	ERR2586415.fasta	1	2012	Blood	Human	SAMEA4668460	354	Vietnam	ERR2586415.fasta	1	20
5f48b0f964435f4f82745b93	ERR2586418	ERR2586418.fasta	ERR2586418.fasta	1	2012	Blood	Human	SAMEA4668463	357	Vietnam	ERR2586418.fasta	1	4
5f493f74f87f39a07c91e6dc	ERR2586422	ERR2586422.fasta	ERR2586422.fasta	1	2012	Blood	Human	SAMEA4668467	361	Vietnam	ERR2586422.fasta	1	4
5f48d80b677a55cc7d246efe	ERR2586425	ERR2586425.fasta	ERR2586425.fasta	1	2012	Blood	Human	SAMEA4668470	364	Vietnam	ERR2586425.fasta	1	9
5f488591f87f39074b91ce9c	ERR2586426	ERR2586426.fasta	ERR2586426.fasta	1	2012	Blood	Human	SAMEA4668471	365	Vietnam	ERR2586426.fasta	1	4
5f48251e677a55a2f9246137	SRR2033750	SRR2033750.fasta	SRR2033750.fasta	1	2012	Blood (central line)	Human	SAMN03657224	BWHNC2	USA	SRR2033750.fasta	1	3
5f48dd16677a55a8df246f44	SRR5931417	SRR5931417.fasta	SRR5931417.fasta	1	2012	Blood culture	Human	SAMN07503057	AUSMDU00008092	Australia	SRR5931417.fasta	1	14
5f49f11764435f6e33747f83	ERR875986	ERR875986.fasta	ERR875986.fasta	1	2012	Blood culture	Human	SAMEA3381193	276/12	Germany	ERR875986.fasta	1	14
5f492eb9677a553746247643	SRR8872457	SRR8872457.fasta	SRR8872457.fasta	1	2012	Body fluid	Human	SAMN11366422	MGF003	Malaysia	SRR8872457.fasta	1	14
5f485f52677a5516212465f8	SRR5386319	SRR5386319.fasta	SRR5386319.fasta	1	2012	Bone	Human	SAMN06437286	KPN285	USA	SRR5386319.fasta	1	7
5f4936d564435fd29d746fa8	ERR264511	ERR264511.fasta	ERR264511.fasta	1	2012	Bone marrow	Human	SAMEA1877797	ERS201951	Spain	ERR264511.fasta	1	15
5f47cc69f87f39fb4991c0cc	ERR1761565	ERR1761565.fasta	ERR1761565.fasta	1	2012	Bronchial secretion	Human	SAMEA29283418	393	Germany	ERR1761565.fasta	1	17
5f4a0990f87f395d4591f659	SRR8607456	SRR8607456.fasta	SRR8607456.fasta	1	2012	Bronchial secretion	Human	SAMN04868729	9_GR_12	Greece	SRR8607456.fasta	1	14
5f47f9f4f87f3930aa91c4ee	ERR1761499	ERR1761499.fasta	ERR1761499.fasta	1	2012	Broncho-alveolar lavage	Human	SAMEA29233918	1129	Germany	ERR1761499.fasta	1	16
5f48055464435fb996744e08	SRR5283481	SRR5283481.fasta	SRR5283481.fasta	1	2012	Broncho-alveolar lavage	Human	SAMN06445943	I2	USA	SRR5283481.fasta	1	12
5f48056764435f9d03744e20	SRR5283489	SRR5283489.fasta	SRR5283489.fasta	1	2012	Broncho-alveolar lavage	Human	SAMN06445935	E6	USA	SRR5283489.fasta	1	13
5f48e97f677a557e35247037	SRR2064844	SRR2064844.fasta	SRR2064844.fasta	1	2012	Catheter	Human	SAMN03777127	K11	China	SRR2064844.fasta	1	15
5f480263677a5511a1245e8b	SRR2064890	SRR2064890.fasta	SRR2064890.fasta	1	2012	Catheter	Human	SAMN03777132	K28-2	China	SRR2064890.fasta	1	10
5f482ff964435f4d2374516c	SRR2070619	SRR2070619.fasta	SRR2070619.fasta	1	2012	Catheter	Human	SAMN03777135	K48	China	SRR2070619.fasta	1	10
5f4a25a1677a550a6024897e	ERR349773	ERR349773.fasta	ERR349773.fasta	1	2012	Catheter tip	Human	SAMEA2072925	153-sc-2013-05-22T14:17:21Z-1634999	Nepal	ERR349773.fasta	1	14
5f49736b64435f293c747594	ERR349834	ERR349834.fasta	ERR349834.fasta	1	2012	Catheter tip	Human	SAMEA2073328	524-sc-2013-05-22T14:18:23Z-1635060	Nepal	ERR349834.fasta	1	14
5f49e8f0f87f39f7bb91f415	SRR2070621	SRR2070621.fasta	SRR2070621.fasta	1	2012	Cerebrospinal fluid	Human	SAMN03777137	K50	China	SRR2070621.fasta	1	9
5f4a1cd564435f84b97482a8	ERR875980	ERR875980.fasta	ERR875980.fasta	1	2012	Combined swab	Human	SAMEA3381187	269/12	Germany	ERR875980.fasta	1	15
5f4855e164435fd1a8745495	ERR875981	ERR875981.fasta	ERR875981.fasta	1	2012	Combined swab	Human	SAMEA3381188	271/12	Germany	ERR875981.fasta	1	15
5f4936ebf87f394cd891e644	ERR875982	ERR875982.fasta	ERR875982.fasta	1	2012	Combined swab	Human	SAMEA3381189	272/12	Germany	ERR875982.fasta	1	15
5f48420664435fbff97452c5	ERR875987	ERR875987.fasta	ERR875987.fasta	1	2012	Combined swab	Human	SAMEA3381194	300/12	Germany	ERR875987.fasta	1	15
5f47dd2b677a55de72245b59	ERR349849	ERR349849.fasta	ERR349849.fasta	1	2012	CSF	Human	SAMEA2073514	579-sc-2013-05-22T14:18:38Z-1635075	Nepal	ERR349849.fasta	1	13
5f49ee77677a55876d248524	SRR5386301	SRR5386301.fasta	SRR5386301.fasta	1	2012	CSF	Human	SAMN06437304	KPN304	USA	SRR5386301.fasta	1	8
5f4989b1f87f395cb091ed1d	SRR5386302	SRR5386302.fasta	SRR5386302.fasta	1	2012	CSF	Human	SAMN06437303	KPN303	USA	SRR5386302.fasta	1	8
5f47f04f64435f2b85744c6f	ERR349808	ERR349808.fasta	ERR349808.fasta	1	2012	CVP tip	Human	SAMEA2073129	352-sc-2013-05-22T14:17:58Z-1635034	Nepal	ERR349808.fasta	1	15
5f4945bb677a552b6724783d	SRR6480136	SRR6480136.fasta	SRR6480136.fasta	1	2012	Cyst	Human	SAMN08359331	kpn552	Russia	SRR6480136.fasta	1	15
5f49b1bff87f39a23c91efdc	SRR5385451	SRR5385451.fasta	SRR5385451.fasta	1	2012	Drain	Human	SAMN06437532	KPN576	USA	SRR5385451.fasta	1	12
5f49bd7a64435fbb78747b93	SRR5386171	SRR5386171.fasta	SRR5386171.fasta	1	2012	Drain	Human	SAMN06437433	KPN443	USA	SRR5386171.fasta	1	15
5f49cb4b64435f1a32747c7c	SRR5386238	SRR5386238.fasta	SRR5386238.fasta	1	2012	Drain	Human	SAMN06437366	KPN373	USA	SRR5386238.fasta	1	11
5f491227677a556d9b247361	SRR5386254	SRR5386254.fasta	SRR5386254.fasta	1	2012	Drain	Human	SAMN06437351	KPN358	USA	SRR5386254.fasta	1	11
5f49753764435f8c837475ea	SRR5386375	SRR5386375.fasta	SRR5386375.fasta	1	2012	Drain	Human	SAMN06437230	KPN222	USA	SRR5386375.fasta	1	13
5f4a0b49f87f3959fb91f68f	SRR5386397	SRR5386397.fasta	SRR5386397.fasta	1	2012	Drain	Human	SAMN06437208	KPN198	USA	SRR5386397.fasta	1	12
5f48fd0c64435f30627461c0	SRR5386410	SRR5386410.fasta	SRR5386410.fasta	1	2012	Drain	Human	SAMN06437195	KPN184	USA	SRR5386410.fasta	1	8
5f495fe3677a554e02247a54	ERR349800	ERR349800.fasta	ERR349800.fasta	1	2012	ET secretion	Human	SAMEA2073121	283-sc-2013-05-22T14:17:50Z-1635026	Nepal	ERR349800.fasta	1	9
5f49725ff87f3942bb91eb66	ERR349823	ERR349823.fasta	ERR349823.fasta	1	2012	ET secretion	Human	SAMEA2073317	458-sc-2013-05-22T14:18:12Z-1635049	Nepal	ERR349823.fasta	1	23
5f49ba47677a55c05b2481b3	ERR349748	ERR349748.fasta	ERR349748.fasta	1	2012	ET tip	Human	SAMEA2072937	24-sc-2013-05-22T14:16:52Z-1634974	Nepal	ERR349748.fasta	1	19
5f48f4ad64435f9f94746116	ERR349751	ERR349751.fasta	ERR349751.fasta	1	2012	ET tip	Human	SAMEA2072938	72-sc-2013-05-22T14:16:56Z-1634977	Nepal	ERR349751.fasta	1	19
5f49e844f87f390f0b91f3f7	ERR349775	ERR349775.fasta	ERR349775.fasta	1	2012	ET tip	Human	SAMEA2072945	159-sc-2013-05-22T14:17:23Z-1635001	Nepal	ERR349775.fasta	1	14
5f49c82c64435f85ce747c5b	ERR349799	ERR349799.fasta	ERR349799.fasta	1	2012	ET tip	Human	SAMEA2073120	281-sc-2013-05-22T14:17:48Z-1635025	Nepal	ERR349799.fasta	1	9
5f485b77677a5573fe246591	ERR349813	ERR349813.fasta	ERR349813.fasta	1	2012	ET tip	Human	SAMEA2073134	420-sc-2013-05-22T14:18:03Z-1635039	Nepal	ERR349813.fasta	1	13
5f492325f87f397ad591e42e	ERR349817	ERR349817.fasta	ERR349817.fasta	1	2012	ET tip	Human	SAMEA2073311	432-sc-2013-05-22T14:18:07Z-1635043	Nepal	ERR349817.fasta	1	13
5f489aac677a5580cc246a93	ERR349820	ERR349820.fasta	ERR349820.fasta	1	2012	ET tip	Human	SAMEA2073314	441-sc-2013-05-22T14:18:09Z-1635046	Nepal	ERR349820.fasta	1	9
5f494de064435f1364747228	ERR349825	ERR349825.fasta	ERR349825.fasta	1	2012	ET tip	Human	SAMEA2073319	484-sc-2013-05-22T14:18:14Z-1635051	Nepal	ERR349825.fasta	1	23
5f498d8164435f338d7477c1	ERR349844	ERR349844.fasta	ERR349844.fasta	1	2012	ET tip	Human	SAMEA2073509	567-sc-2013-05-22T14:18:33Z-1635070	Nepal	ERR349844.fasta	1	23
5f49398064435f163b746ff4	SRR1655861	SRR1655861.fasta	SRR1655861.fasta	1	2012	Eye	Human	SAMN03197629	436_KPNE	USA	SRR1655861.fasta	1	5
5f489f26f87f3972ff91d908	SRR5386318	SRR5386318.fasta	SRR5386318.fasta	1	2012	Fluid	Human	SAMN06437287	KPN286	USA	SRR5386318.fasta	1	7
5f499031f87f39487c91ed8d	SRR5386361	SRR5386361.fasta	SRR5386361.fasta	1	2012	Fluid	Human	SAMN06437244	KPN238	USA	SRR5386361.fasta	1	11
5f497148f87f39d4c091eb41	ERR349819	ERR349819.fasta	ERR349819.fasta	1	2012	Folyes tip	Human	SAMEA2073313	435-sc-2013-05-22T14:18:08Z-1635045	Nepal	ERR349819.fasta	1	13
5f49398864435f024e746ffa	SRR5092537	SRR5092537.fasta	SRR5092537.fasta	1	2012	Intra-abdominal	Human	SAMN05956070	GCID_KLEBC_00008	USA	SRR5092537.fasta	1	13
5f4a02b9f87f39441991f600	SRR5092539	SRR5092539.fasta	SRR5092539.fasta	1	2012	Intra-abdominal	Human	SAMN05956072	GCID_KLEBC_00010	USA	SRR5092539.fasta	1	14
5f48c2bef87f39924c91dc2d	SRR3928797	SRR3928797.fasta	SRR3928797.fasta	1	2012	Isolate	Human	SAMN05388963	DHQP1203149	USA	SRR3928797.fasta	1	15
5f496989677a55ca2f247b4f	SRR3928929	SRR3928929.fasta	SRR3928929.fasta	1	2012	Isolate	Human	SAMN05388964	DHQP1203147	USA	SRR3928929.fasta	1	15
5f489c0864435f17457459be	SRR3928933	SRR3928933.fasta	SRR3928933.fasta	1	2012	Isolate	Human	SAMN05388965	DHQP1300095	USA	SRR3928933.fasta	1	15
5f482f58677a558fd3246206	SRR5283483	SRR5283483.fasta	SRR5283483.fasta	1	2012	Liver cyst	Human	SAMN06445941	H5	USA	SRR5283483.fasta	1	20
5f49fe3f677a556446248664	SRR6710015	SRR6710015.fasta	SRR6710015.fasta	1	2012	Miscellaneous body fluid	Human	SAMN08513417	ARLG-1969_biosample	USA	SRR6710015.fasta	1	13
5f488033f87f39809591ce35	SRR6710019	SRR6710019.fasta	SRR6710019.fasta	1	2012	Miscellaneous body fluid	Human	SAMN08513460	ARLG-1981_biosample	USA	SRR6710019.fasta	1	7
5f47c83b677a550e7f2459a5	ERR1761500	ERR1761500.fasta	ERR1761500.fasta	1	2012	Nasal swab	Human	SAMEA29234668	1130	Germany	ERR1761500.fasta	1	7
5f496dd4f87f398dc691eacc	SRR6059823	SRR6059823.fasta	SRR6059823.fasta	1	2012	Patient blood	Human	SAMN07682600	12HK2	China	SRR6059823.fasta	1	17
5f48a8eff87f39da0f91d9e9	SRR5931426	SRR5931426.fasta	SRR5931426.fasta	1	2012	Patient urine	Human	SAMN07452764	AUSMDU00008079	Australia	SRR5931426.fasta	1	14
5f4843c1677a551b402463c6	SRR3219835	SRR3219835.fasta	SRR3219835.fasta	1	2012	Peritoneal fluid	Human	SAMN04448226	DHQP1202933	USA	SRR3219835.fasta	1	7
5f4a1934677a551f4824884a	SRR2070620	SRR2070620.fasta	SRR2070620.fasta	1	2012	Pleural effusion	Human	SAMN03777136	K49	China	SRR2070620.fasta	1	10
5f48e3c0f87f39230791dedb	ERR349768	ERR349768.fasta	ERR349768.fasta	1	2012	Pus	Human	SAMEA2072922	136-sc-2013-05-22T14:17:14Z-1634994	Nepal	ERR349768.fasta	1	20
5f49ae3b64435f2e9d7479fa	ERR349826	ERR349826.fasta	ERR349826.fasta	1	2012	Pus	Human	SAMEA2073320	486-sc-2013-05-22T14:18:15Z-1635052	Nepal	ERR349826.fasta	1	19
5f48a0a6677a557b71246ae0	SRR5386407	SRR5386407.fasta	SRR5386407.fasta	1	2012	Pus	Human	SAMN06437198	KPN187	USA	SRR5386407.fasta	1	4
5f489d8af87f39692391d8eb	ERR349803	ERR349803.fasta	ERR349803.fasta	1	2012	Pus (bed sore)	Human	SAMEA2073124	305-sc-2013-05-22T14:17:53Z-1635029	Nepal	ERR349803.fasta	1	23
5f495be164435fe28174738c	SRR10484692	SRR10484692.fasta	SRR10484692.fasta	1	2012	Respiratory	Human	SAMN12731974	N16-03139	Canada	SRR10484692.fasta	1	10
5f49f1bef87f39ddb791f4a6	SRR3185093	SRR3185093.fasta	SRR3185093.fasta	1	2012	Respiratory	Human	SAMN04514119	MRSN12232	Honduras	SRR3185093.fasta	1	16
5f47d65e64435fe1a0744824	SRR3185095	SRR3185095.fasta	SRR3185095.fasta	1	2012	Respiratory	Human	SAMN04514121	MRSN14213	Honduras	SRR3185095.fasta	1	19
5f486d7564435ffc50745638	SRR5092530	SRR5092530.fasta	SRR5092530.fasta	1	2012	Respiratory	Human	SAMN05956064	GCID_KLEBC_00002	USA	SRR5092530.fasta	1	13
5f493c16677a5565d624778f	SRR5092531	SRR5092531.fasta	SRR5092531.fasta	1	2012	Respiratory	Human	SAMN05956063	GCID_KLEBC_00001	USA	SRR5092531.fasta	1	13
5f486ceb64435fac16745630	SRR5092534	SRR5092534.fasta	SRR5092534.fasta	1	2012	Respiratory	Human	SAMN05956068	GCID_KLEBC_00006	USA	SRR5092534.fasta	1	13
5f485f46677a55c51d2465ed	SRR5092535	SRR5092535.fasta	SRR5092535.fasta	1	2012	Respiratory	Human	SAMN05956067	GCID_KLEBC_00005	USA	SRR5092535.fasta	1	12
5f49d377f87f39709d91f249	SRR5092536	SRR5092536.fasta	SRR5092536.fasta	1	2012	Respiratory	Human	SAMN05956069	GCID_KLEBC_00007	USA	SRR5092536.fasta	1	14
5f49bfd164435f7a97747bc0	SRR5092578	SRR5092578.fasta	SRR5092578.fasta	1	2012	Respiratory	Human	SAMN05956081	GCID_KLEBC_00019	USA	SRR5092578.fasta	1	15
5f4902e5677a558698247227	SRR5385430	SRR5385430.fasta	SRR5385430.fasta	1	2012	Respiratory	Human	SAMN06437553	KPN599	USA	SRR5385430.fasta	1	5
5f47cf12677a551ef3245a50	SRR5385433	SRR5385433.fasta	SRR5385433.fasta	1	2012	Respiratory	Human	SAMN06437550	KPN596	USA	SRR5385433.fasta	1	15
5f47cfb7677a551d0b245a69	SRR5385434	SRR5385434.fasta	SRR5385434.fasta	1	2012	Respiratory	Human	SAMN06437549	KPN594	USA	SRR5385434.fasta	1	13
5f490da664435fc57c74632a	SRR5385435	SRR5385435.fasta	SRR5385435.fasta	1	2012	Respiratory	Human	SAMN06437548	KPN593	USA	SRR5385435.fasta	1	11
5f4a1d6e677a5556d52488a7	SRR5385441	SRR5385441.fasta	SRR5385441.fasta	1	2012	Respiratory	Human	SAMN06437542	KPN587	USA	SRR5385441.fasta	1	12
5f49cd4d677a558be9248316	SRR5385446	SRR5385446.fasta	SRR5385446.fasta	1	2012	Respiratory	Human	SAMN06437537	KPN581	USA	SRR5385446.fasta	1	13
5f47f04c64435f18dd744c6b	SRR5385447	SRR5385447.fasta	SRR5385447.fasta	1	2012	Respiratory	Human	SAMN06437536	KPN580	USA	SRR5385447.fasta	1	11
5f49e5a2677a55f69b24844c	SRR5385452	SRR5385452.fasta	SRR5385452.fasta	1	2012	Respiratory	Human	SAMN06437531	KPN575	USA	SRR5385452.fasta	1	15
5f4ce4d0f87f39078391fef5	SRR5385466	SRR5385466.fasta	SRR5385466.fasta	1	2012	Respiratory	Human	SAMN06437517	KPN558	USA	SRR5385466.fasta	1	11
5f493dc4f87f393fac91e6ae	SRR5385469	SRR5385469.fasta	SRR5385469.fasta	1	2012	Respiratory	Human	SAMN06437514	KPN555	USA	SRR5385469.fasta	1	9
5f47df00677a556cff245b72	SRR5385477	SRR5385477.fasta	SRR5385477.fasta	1	2012	Respiratory	Human	SAMN06437506	KPN545	USA	SRR5385477.fasta	1	16
5f47ea69f87f39e78991c38a	SRR5385481	SRR5385481.fasta	SRR5385481.fasta	1	2012	Respiratory	Human	SAMN06437502	KPN540	USA	SRR5385481.fasta	1	14
5f49753064435f2b857475e5	SRR5385490	SRR5385490.fasta	SRR5385490.fasta	1	2012	Respiratory	Human	SAMN06437493	KPN530	USA	SRR5385490.fasta	1	3
5f494dea64435faf2a747231	SRR5385514	SRR5385514.fasta	SRR5385514.fasta	1	2012	Respiratory	Human	SAMN06437469	KPN486	USA	SRR5385514.fasta	1	13
5f4900c3f87f390a8c91e10c	SRR5385516	SRR5385516.fasta	SRR5385516.fasta	1	2012	Respiratory	Human	SAMN06437467	KPN484	USA	SRR5385516.fasta	1	19
5f48efa4677a55f7c32470c1	SRR5385518	SRR5385518.fasta	SRR5385518.fasta	1	2012	Respiratory	Human	SAMN06437465	KPN482	USA	SRR5385518.fasta	1	14
5f48601e64435fe964745541	SRR5385526	SRR5385526.fasta	SRR5385526.fasta	1	2012	Respiratory	Human	SAMN06437457	KPN471	USA	SRR5385526.fasta	1	13
5f49a1ee677a559aff247fd4	SRR5385529	SRR5385529.fasta	SRR5385529.fasta	1	2012	Respiratory	Human	SAMN06437454	KPN468	USA	SRR5385529.fasta	1	12
5f486b7964435fc2a574561c	SRR5385532	SRR5385532.fasta	SRR5385532.fasta	1	2012	Respiratory	Human	SAMN06437451	KPN465	USA	SRR5385532.fasta	1	8
5f497ef164435ffb1a747687	SRR5385533	SRR5385533.fasta	SRR5385533.fasta	1	2012	Respiratory	Human	SAMN06437450	KPN464	USA	SRR5385533.fasta	1	12
5f4a1b9764435feb86748287	SRR5385534	SRR5385534.fasta	SRR5385534.fasta	1	2012	Respiratory	Human	SAMN06437449	KPN463	USA	SRR5385534.fasta	1	11
5f4a12e9677a551fc72487ea	SRR5385535	SRR5385535.fasta	SRR5385535.fasta	1	2012	Respiratory	Human	SAMN06437448	KPN462	USA	SRR5385535.fasta	1	11
5f49a8e7677a55db7a248060	SRR5385537	SRR5385537.fasta	SRR5385537.fasta	1	2012	Respiratory	Human	SAMN06437446	KPN460	USA	SRR5385537.fasta	1	4
5f4919bc677a550f4f24740c	SRR5386160	SRR5386160.fasta	SRR5386160.fasta	1	2012	Respiratory	Human	SAMN06437444	KPN457	USA	SRR5386160.fasta	1	15
5f47d41364435ffccc7447e5	SRR5386165	SRR5386165.fasta	SRR5386165.fasta	1	2012	Respiratory	Human	SAMN06437439	KPN449	USA	SRR5386165.fasta	1	14
5f49b24964435f1c42747a5a	SRR5386168	SRR5386168.fasta	SRR5386168.fasta	1	2012	Respiratory	Human	SAMN06437436	KPN446	USA	SRR5386168.fasta	1	11
5f49c20c677a5583ca248227	SRR5386176	SRR5386176.fasta	SRR5386176.fasta	1	2012	Respiratory	Human	SAMN06437428	KPN438	USA	SRR5386176.fasta	1	11
5f4a001964435f3b81748097	SRR5386179	SRR5386179.fasta	SRR5386179.fasta	1	2012	Respiratory	Human	SAMN06437425	KPN435	USA	SRR5386179.fasta	1	13
5f49699a64435fa73d7474da	SRR5386187	SRR5386187.fasta	SRR5386187.fasta	1	2012	Respiratory	Human	SAMN06437417	KPN426	USA	SRR5386187.fasta	1	13
5f48bfd464435fddd7745ce5	SRR5386188	SRR5386188.fasta	SRR5386188.fasta	1	2012	Respiratory	Human	SAMN06437416	KPN425	USA	SRR5386188.fasta	1	5
5f49956df87f39031e91ede3	SRR5386207	SRR5386207.fasta	SRR5386207.fasta	1	2012	Respiratory	Human	SAMN06437397	KPN405	USA	SRR5386207.fasta	1	11
5f496eae64435f74b974754e	SRR5386208	SRR5386208.fasta	SRR5386208.fasta	1	2012	Respiratory	Human	SAMN06437396	KPN404	USA	SRR5386208.fasta	1	11
5f4802eb64435f8846744dbf	SRR5386213	SRR5386213.fasta	SRR5386213.fasta	1	2012	Respiratory	Human	SAMN06437391	KPN399	USA	SRR5386213.fasta	1	16
5f494dec64435f4b1e747232	SRR5386216	SRR5386216.fasta	SRR5386216.fasta	1	2012	Respiratory	Human	SAMN06437388	KPN396	USA	SRR5386216.fasta	1	13
5f48706164435f0c97745681	SRR5386220	SRR5386220.fasta	SRR5386220.fasta	1	2012	Respiratory	Human	SAMN06437384	KPN392	USA	SRR5386220.fasta	1	11
5f49e850f87f39e49591f402	SRR5386236	SRR5386236.fasta	SRR5386236.fasta	1	2012	Respiratory	Human	SAMN06437368	KPN375	USA	SRR5386236.fasta	1	7
5f48d736677a550b4c246ee1	SRR5386245	SRR5386245.fasta	SRR5386245.fasta	1	2012	Respiratory	Human	SAMN06437360	KPN367	USA	SRR5386245.fasta	1	14
5f486c41f87f3916e591cce1	SRR5386249	SRR5386249.fasta	SRR5386249.fasta	1	2012	Respiratory	Human	SAMN06437356	KPN363	USA	SRR5386249.fasta	1	16
5f488594f87f39e02991cea0	SRR5386250	SRR5386250.fasta	SRR5386250.fasta	1	2012	Respiratory	Human	SAMN06437355	KPN362	USA	SRR5386250.fasta	1	11
5f4a060e64435f24aa7480d4	SRR5386256	SRR5386256.fasta	SRR5386256.fasta	1	2012	Respiratory	Human	SAMN06437349	KPN356	USA	SRR5386256.fasta	1	13
5f48ac44f87f39acc691da2b	SRR5386257	SRR5386257.fasta	SRR5386257.fasta	1	2012	Respiratory	Human	SAMN06437348	KPN355	USA	SRR5386257.fasta	1	8
5f494a35f87f39f2b791e7b6	SRR5386258	SRR5386258.fasta	SRR5386258.fasta	1	2012	Respiratory	Human	SAMN06437347	KPN354	USA	SRR5386258.fasta	1	9
5f486fb5677a55730824677e	SRR5386259	SRR5386259.fasta	SRR5386259.fasta	1	2012	Respiratory	Human	SAMN06437346	KPN353	USA	SRR5386259.fasta	1	8
5f491bba64435f90ef746d26	SRR5386261	SRR5386261.fasta	SRR5386261.fasta	1	2012	Respiratory	Human	SAMN06437344	KPN348	USA	SRR5386261.fasta	1	6
5f497fc7677a55897b247d0b	SRR5386279	SRR5386279.fasta	SRR5386279.fasta	1	2012	Respiratory	Human	SAMN06437326	KPN327	USA	SRR5386279.fasta	1	14
5f499c74f87f395c5e91ee09	SRR5386282	SRR5386282.fasta	SRR5386282.fasta	1	2012	Respiratory	Human	SAMN06437323	KPN323	USA	SRR5386282.fasta	1	15
5f4a201a677a550e4b2488d1	SRR5386283	SRR5386283.fasta	SRR5386283.fasta	1	2012	Respiratory	Human	SAMN06437322	KPN322	USA	SRR5386283.fasta	1	9
5f4a018af87f39b1b791f5e6	SRR5386286	SRR5386286.fasta	SRR5386286.fasta	1	2012	Respiratory	Human	SAMN06437319	KPN319	USA	SRR5386286.fasta	1	13
5f49764cf87f39762a91ebb0	SRR5386287	SRR5386287.fasta	SRR5386287.fasta	1	2012	Respiratory	Human	SAMN06437318	KPN318	USA	SRR5386287.fasta	1	13
5f485cf0677a55b2622465ab	SRR5386289	SRR5386289.fasta	SRR5386289.fasta	1	2012	Respiratory	Human	SAMN06437316	KPN316	USA	SRR5386289.fasta	1	13
5f48b0fc64435f59e3745b95	SRR5386293	SRR5386293.fasta	SRR5386293.fasta	1	2012	Respiratory	Human	SAMN06437312	KPN312	USA	SRR5386293.fasta	1	9
5f48ca6ef87f39301591dcc1	SRR5386298	SRR5386298.fasta	SRR5386298.fasta	1	2012	Respiratory	Human	SAMN06437307	KPN307	USA	SRR5386298.fasta	1	8
5f48df74f87f3960df91de3d	SRR5386303	SRR5386303.fasta	SRR5386303.fasta	1	2012	Respiratory	Human	SAMN06437302	KPN302	USA	SRR5386303.fasta	1	9
5f4904a464435fb9b2746275	SRR5386307	SRR5386307.fasta	SRR5386307.fasta	1	2012	Respiratory	Human	SAMN06437298	KPN297	USA	SRR5386307.fasta	1	14
5f48bd1164435f1efd745ca8	SRR5386322	SRR5386322.fasta	SRR5386322.fasta	1	2012	Respiratory	Human	SAMN06437283	KPN282	USA	SRR5386322.fasta	1	11
5f49f404677a5550cf2485a0	SRR5386323	SRR5386323.fasta	SRR5386323.fasta	1	2012	Respiratory	Human	SAMN06437282	KPN281	USA	SRR5386323.fasta	1	11
5f490a1af87f397fc691e1df	SRR5386324	SRR5386324.fasta	SRR5386324.fasta	1	2012	Respiratory	Human	SAMN06437281	KPN280	USA	SRR5386324.fasta	1	11
5f49a14ff87f39675291ee6c	SRR5386325	SRR5386325.fasta	SRR5386325.fasta	1	2012	Respiratory	Human	SAMN06437280	KPN279	USA	SRR5386325.fasta	1	11
5f492bc2677a5549dc2475f6	SRR5386330	SRR5386330.fasta	SRR5386330.fasta	1	2012	Respiratory	Human	SAMN06437275	KPN274	USA	SRR5386330.fasta	1	13
5f497026f87f39018391eb17	SRR5386336	SRR5386336.fasta	SRR5386336.fasta	1	2012	Respiratory	Human	SAMN06437269	KPN268	USA	SRR5386336.fasta	1	12
5f489188677a554e4a2469e8	SRR5386337	SRR5386337.fasta	SRR5386337.fasta	1	2012	Respiratory	Human	SAMN06437268	KPN267	USA	SRR5386337.fasta	1	13
5f48e7bb64435fee32746017	SRR5386340	SRR5386340.fasta	SRR5386340.fasta	1	2012	Respiratory	Human	SAMN06437265	KPN263	USA	SRR5386340.fasta	1	7
5f49cbf164435f495e747ca1	SRR5386363	SRR5386363.fasta	SRR5386363.fasta	1	2012	Respiratory	Human	SAMN06437242	KPN236	USA	SRR5386363.fasta	1	9
5f48b7d9f87f39499791dafe	SRR5386365	SRR5386365.fasta	SRR5386365.fasta	1	2012	Respiratory	Human	SAMN06437240	KPN234	USA	SRR5386365.fasta	1	11
5f491fb764435f75e2746d67	SRR5386366	SRR5386366.fasta	SRR5386366.fasta	1	2012	Respiratory	Human	SAMN06437239	KPN233	USA	SRR5386366.fasta	1	12
5f47e48a677a55b008245bd5	SRR5386369	SRR5386369.fasta	SRR5386369.fasta	1	2012	Respiratory	Human	SAMN06437236	KPN230	USA	SRR5386369.fasta	1	12
5f49863af87f398f3c91eced	SRR5386377	SRR5386377.fasta	SRR5386377.fasta	1	2012	Respiratory	Human	SAMN06437228	KPN220	USA	SRR5386377.fasta	1	6
5f49e72264435f31d8747eb9	SRR5386379	SRR5386379.fasta	SRR5386379.fasta	1	2012	Respiratory	Human	SAMN06437226	KPN218	USA	SRR5386379.fasta	1	15
5f48740c64435fac867456b0	SRR5386381	SRR5386381.fasta	SRR5386381.fasta	1	2012	Respiratory	Human	SAMN06437224	KPN216	USA	SRR5386381.fasta	1	12
5f497e69677a554470247cf9	SRR5386396	SRR5386396.fasta	SRR5386396.fasta	1	2012	Respiratory	Human	SAMN06437209	KPN199	USA	SRR5386396.fasta	1	15
5f49db41677a55b8b62483f9	SRR5386404	SRR5386404.fasta	SRR5386404.fasta	1	2012	Respiratory	Human	SAMN06437201	KPN190	USA	SRR5386404.fasta	1	7
5f4878c364435fd2387456f3	SRR5386411	SRR5386411.fasta	SRR5386411.fasta	1	2012	Respiratory	Human	SAMN06437194	KPN183	USA	SRR5386411.fasta	1	11
5f49c34064435ff14d747c13	SRR5386412	SRR5386412.fasta	SRR5386412.fasta	1	2012	Respiratory	Human	SAMN06437193	KPN182	USA	SRR5386412.fasta	1	11
5f49d68e677a553fd924838d	SRR5386413	SRR5386413.fasta	SRR5386413.fasta	1	2012	Respiratory	Human	SAMN06437192	KPN181	USA	SRR5386413.fasta	1	12
5f49d68d677a5580ce24838b	SRR5386418	SRR5386418.fasta	SRR5386418.fasta	1	2012	Respiratory	Human	SAMN06437187	KPN176	USA	SRR5386418.fasta	1	5
5f486363677a55e5ea24663d	SRR5386420	SRR5386420.fasta	SRR5386420.fasta	1	2012	Respiratory	Human	SAMN06437185	KPN172	USA	SRR5386420.fasta	1	4
5f490ac064435fdd837462e0	SRR5386423	SRR5386423.fasta	SRR5386423.fasta	1	2012	Respiratory	Human	SAMN06437182	KPN166	USA	SRR5386423.fasta	1	5
5f49162d64435f8176746c7c	SRR5386426	SRR5386426.fasta	SRR5386426.fasta	1	2012	Respiratory	Human	SAMN06437179	KPN162	USA	SRR5386426.fasta	1	11
5f4874a9f87f3972fc91cd94	SRR6710149	SRR6710149.fasta	SRR6710149.fasta	1	2012	Respiratory	Human	SAMN08513450	ARLG-2103_biosample	USA	SRR6710149.fasta	1	13
5f49ea0d677a553379248496	SRR6763653	SRR6763653.fasta	SRR6763653.fasta	1	2012	Respiratory	Human	SAMN08579712	ARLG-2014_bio	USA	SRR6763653.fasta	1	11
5f48fa7c677a5553f12471ba	SRR6763654	SRR6763654.fasta	SRR6763654.fasta	1	2012	Respiratory	Human	SAMN08579717	ARLG-1977_bio	USA	SRR6763654.fasta	1	8
5f49b2dc677a559323248124	SRR6763789	SRR6763789.fasta	SRR6763789.fasta	1	2012	Respiratory	Human	SAMN08579703	ARLG-2107_bio	USA	SRR6763789.fasta	1	10
5f4893cd64435f4cb2745903	SRR9858652	SRR9858652.fasta	SRR9858652.fasta	1	2012	Respiratory	Human	SAMN12392841	NR5073	USA	SRR9858652.fasta	1	10
5f4a276564435ffa6f74835b	SRR9858683	SRR9858683.fasta	SRR9858683.fasta	1	2012	Respiratory	Human	SAMN12392853	NR5448	USA	SRR9858683.fasta	1	14
5f4983eff87f39693691ecb1	SRR9858697	SRR9858697.fasta	SRR9858697.fasta	1	2012	Respiratory	Human	SAMN12392847	NR5446	USA	SRR9858697.fasta	1	19
5f4ce457f87f397b5091fec2	SRR9858787	SRR9858787.fasta	SRR9858787.fasta	1	2012	Respiratory	Human	SAMN12392821	NR5435	USA	SRR9858787.fasta	1	11
5f48d808677a551374246efb	SRR9858790	SRR9858790.fasta	SRR9858790.fasta	1	2012	Respiratory	Human	SAMN12392822	NR5436	USA	SRR9858790.fasta	1	18
5f4994e5677a55917b247ea0	SRR9858843	SRR9858843.fasta	SRR9858843.fasta	1	2012	Respiratory	Human	SAMN12392854	NR5452	USA	SRR9858843.fasta	1	16
5f48d8e664435f2a2f745ee4	SRR9858844	SRR9858844.fasta	SRR9858844.fasta	1	2012	Respiratory	Human	SAMN12392834	NR5071	USA	SRR9858844.fasta	1	17
5f47fad064435f80ca744d35	SRR9858849	SRR9858849.fasta	SRR9858849.fasta	1	2012	Respiratory	Human	SAMN12392831	NR5069	USA	SRR9858849.fasta	1	17
5f47c325677a55e32324592d	SRR9858852	SRR9858852.fasta	SRR9858852.fasta	1	2012	Respiratory	Human	SAMN12392826	NR5113	USA	SRR9858852.fasta	1	15
5f48bd0064435f6692745c99	SRR9858851	SRR9858851.fasta	SRR9858851.fasta	1	2012	Respiratory 1	Human	SAMN12392829	NR5068	USA	SRR9858851.fasta	1	14
5f494698f87f3906b191e779	SRR9858848	SRR9858848.fasta	SRR9858848.fasta	1	2012	Respiratory 2	Human	SAMN12392830	NR5441	USA	SRR9858848.fasta	1	14
5f495fe0f87f3976ce91e9ba	SRR5385517	SRR5385517.fasta	SRR5385517.fasta	1	2012	Site	Human	SAMN06437466	KPN483	USA	SRR5385517.fasta	1	13
5f47db5d64435fe7bb744ae0	SRR5386424	SRR5386424.fasta	SRR5386424.fasta	1	2012	Site	Human	SAMN06437181	KPN164	USA	SRR5386424.fasta	1	7
5f497e6664435f7fe474767f	ERR264517	ERR264517.fasta	ERR264517.fasta	1	2012	Skin exudate	Human	SAMEA1877831	ERS201957	Spain	ERR264517.fasta	1	18
5f49ac2a64435f9a3f7479cf	ERR264524	ERR264524.fasta	ERR264524.fasta	1	2012	Skin exudate	Human	SAMEA1877781	ERS201964	Spain	ERR264524.fasta	1	9
5f48ebbd677a551e48247081	ERR264532	ERR264532.fasta	ERR264532.fasta	1	2012	Skin exudate	Human	SAMEA1877804	ERS201972	Spain	ERR264532.fasta	1	14
5f49c681677a556bf9248278	ERR264543	ERR264543.fasta	ERR264543.fasta	1	2012	Skin exudate	Human	SAMEA1877779	ERS201983	Spain	ERR264543.fasta	1	14
5f497b4af87f394df491ec07	SRR9858655	SRR9858655.fasta	SRR9858655.fasta	1	2012	Spine	Human	SAMN12392840	KP0100	USA	SRR9858655.fasta	1	12
5f4a1567677a5544d4248806	SRR5931368	SRR5931368.fasta	SRR5931368.fasta	1	2012	Sputum	Human	SAMN07503050	AUSMDU00008085	Australia	SRR5931368.fasta	1	14
5f48fdedf87f39bccc91e0cd	ERR1761480	ERR1761480.fasta	ERR1761480.fasta	1	2012	Sputum	Human	SAMEA29219668	1110	Germany	ERR1761480.fasta	1	8
5f4896bd64435f21f0745955	ERR349759	ERR349759.fasta	ERR349759.fasta	1	2012	Sputum	Human	SAMEA2072916	108-sc-2013-05-22T14:17:05Z-1634985	Nepal	ERR349759.fasta	1	23
5f4a220df87f39aef891f828	ERR349766	ERR349766.fasta	ERR349766.fasta	1	2012	Sputum	Human	SAMEA2072943	131-sc-2013-05-22T14:17:13Z-1634992	Nepal	ERR349766.fasta	1	22
5f48a57664435f5395745a85	ERR349770	ERR349770.fasta	ERR349770.fasta	1	2012	Sputum	Human	SAMEA2072923	139-sc-2013-05-22T14:17:17Z-1634996	Nepal	ERR349770.fasta	1	12
5f48ce8c677a55b1ad246dfd	ERR349777	ERR349777.fasta	ERR349777.fasta	1	2012	Sputum	Human	SAMEA2072928	170-sc-2013-05-22T14:17:25Z-1635003	Nepal	ERR349777.fasta	1	21
5f491edef87f391ce191e3a4	ERR349780	ERR349780.fasta	ERR349780.fasta	1	2012	Sputum	Human	SAMEA2072930	186-sc-2013-05-22T14:17:28Z-1635006	Nepal	ERR349780.fasta	1	17
5f4a1cd2677a55c41c248898	ERR349785	ERR349785.fasta	ERR349785.fasta	1	2012	Sputum	Human	SAMEA2072949	212-sc-2013-05-22T14:17:33Z-1635011	Nepal	ERR349785.fasta	1	13
5f48de49f87f39551491de27	ERR349786	ERR349786.fasta	ERR349786.fasta	1	2012	Sputum	Human	SAMEA1969369	214-sc-2013-05-22T14:17:34Z-1635012	Nepal	ERR349786.fasta	1	15
5f49c411677a553847248236	ERR349787	ERR349787.fasta	ERR349787.fasta	1	2012	Sputum	Human	SAMEA2072950	215-sc-2013-05-22T14:17:35Z-1635013	Nepal	ERR349787.fasta	1	15
5f47bf7164435f11627445dc	ERR349788	ERR349788.fasta	ERR349788.fasta	1	2012	Sputum	Human	SAMEA2072951	225-sc-2013-05-22T14:17:36Z-1635014	Nepal	ERR349788.fasta	1	17
5f499b82677a5594a4247f49	ERR349798	ERR349798.fasta	ERR349798.fasta	1	2012	Sputum	Human	SAMEA2073119	276-sc-2013-05-22T14:17:47Z-1635024	Nepal	ERR349798.fasta	1	12
5f497fe0677a55b0de247d20	ERR349824	ERR349824.fasta	ERR349824.fasta	1	2012	Sputum	Human	SAMEA2073318	482-sc-2013-05-22T14:18:13Z-1635050	Nepal	ERR349824.fasta	1	18
5f48ff63677a5582ba2471fc	SRR6480150	SRR6480150.fasta	SRR6480150.fasta	1	2012	Sputum	Human	SAMN08358882	kpn409	Russia	SRR6480150.fasta	1	16
5f49f495f87f39871891f4c3	SRR9208900	SRR9208900.fasta	SRR9208900.fasta	1	2012	Sputum	Human	SAMN11878535	2019 Sample 192	Russia	SRR9208900.fasta	1	15
5f49cd4c677a55cefe248314	ERR264522	ERR264522.fasta	ERR264522.fasta	1	2012	Sputum	Human	SAMEA1877815	ERS201962	Spain	ERR264522.fasta	1	9
5f485f57677a5513472465fc	ERR264531	ERR264531.fasta	ERR264531.fasta	1	2012	Sputum	Human	SAMEA1877786	ERS201971	Spain	ERR264531.fasta	1	9
5f47c45b64435f6a5b7446ae	ERR298796	ERR298796.fasta	ERR298796.fasta	1	2012	Sputum	Human	SAMEA1920213	ERS213444	Spain	ERR298796.fasta	1	18
5f4a0fa0677a55a3bc24878b	SRR1655926	SRR1655926.fasta	SRR1655926.fasta	1	2012	Sputum	Human	SAMN03197694	501_KPNE	USA	SRR1655926.fasta	1	4
5f4946adf87f39375391e78c	SRR1656004	SRR1656004.fasta	SRR1656004.fasta	1	2012	Sputum	Human	SAMN03197772	570_KPNE	USA	SRR1656004.fasta	1	4
5f4926ad677a556c0824757b	SRR1656200	SRR1656200.fasta	SRR1656200.fasta	1	2012	Sputum	Human	SAMN03197968	76_ECLO	USA	SRR1656200.fasta	1	4
5f49aaf2f87f39380991ef67	SRR2033759	SRR2033759.fasta	SRR2033759.fasta	1	2012	Sputum	Human	SAMN03657215	BWHC3	USA	SRR2033759.fasta	1	10
5f48e6e6677a5540b6247016	ERR349814	ERR349814.fasta	ERR349814.fasta	1	2012	Suction tip	Human	SAMEA2073135	422-sc-2013-05-22T14:18:04Z-1635040	Nepal	ERR349814.fasta	1	13
5f493c25677a55f00b24779b	ERR264521	ERR264521.fasta	ERR264521.fasta	1	2012	Surgical wound	Human	SAMEA1877794	ERS201961	Spain	ERR264521.fasta	1	9
5f49c09364435f7ac2747bc4	ERR298807	ERR298807.fasta	ERR298807.fasta	1	2012	Surgical wound	Human	SAMEA1920225	ERS213455	Spain	ERR298807.fasta	1	10
5f492ae2677a55b1ec2475d3	SRR2724093	SRR2724093.fasta	SRR2724093.fasta	1	2012	Thigh tissue	Human	SAMN04158293	50580255	Norway	SRR2724093.fasta	1	18
5f47ebc764435f65c0744c0f	SRR1167021	SRR1167021.fasta	SRR1167021.fasta	1	2012	Thio	Human	SAMN02631074	1824	USA	SRR1167021.fasta	1	16
5f47ee42677a5581c6245d07	SRR1180897	SRR1180897.fasta	SRR1180897.fasta	1	2012	Trach	Human	SAMN02581314	Klebsiella pneumoniae CHS 12	USA	SRR1180897.fasta	1	18
5f4a17f6677a55720d248825	ERR264514	ERR264514.fasta	ERR264514.fasta	1	2012	Tracheal aspirate	Human	SAMEA1877784	ERS201954	Spain	ERR264514.fasta	1	13
5f499361f87f3923d691edcc	ERR264523	ERR264523.fasta	ERR264523.fasta	1	2012	Tracheal aspirate	Human	SAMEA1877833	ERS201963	Spain	ERR264523.fasta	1	9
5f49a44df87f395f8391eebc	ERR264533	ERR264533.fasta	ERR264533.fasta	1	2012	Tracheal aspirate	Human	SAMEA1877836	ERS201973	Spain	ERR264533.fasta	1	14
5f490f0464435f1061746343	ERR264538	ERR264538.fasta	ERR264538.fasta	1	2012	Tracheal aspirate	Human	SAMEA1877830	ERS201978	Spain	ERR264538.fasta	1	14
5f47e105f87f393bed91c29f	ERR264539	ERR264539.fasta	ERR264539.fasta	1	2012	Tracheal aspirate	Human	SAMEA1877777	ERS201979	Spain	ERR264539.fasta	1	14
5f48d20df87f39335f91dd43	ERR264540	ERR264540.fasta	ERR264540.fasta	1	2012	Tracheal aspirate	Human	SAMEA1877806	ERS201980	Spain	ERR264540.fasta	1	14
5f489e52677a559abc246abc	ERR264544	ERR264544.fasta	ERR264544.fasta	1	2012	Tracheal aspirate	Human	SAMEA1877827	ERS201984	Spain	ERR264544.fasta	1	14
5f48eae3677a55ebcf247059	ERR264545	ERR264545.fasta	ERR264545.fasta	1	2012	Tracheal aspirate	Human	SAMEA1877807	ERS201985	Spain	ERR264545.fasta	1	14
5f490378f87f39962e91e16d	ERR264546	ERR264546.fasta	ERR264546.fasta	1	2012	Tracheal aspirate	Human	SAMEA1877819	ERS201986	Spain	ERR264546.fasta	1	14
5f48e11f677a557c2f246f8f	ERR264547	ERR264547.fasta	ERR264547.fasta	1	2012	Tracheal aspirate	Human	SAMEA1877839	ERS201987	Spain	ERR264547.fasta	1	14
5f49ba2b677a5565022481a7	ERR349757	ERR349757.fasta	ERR349757.fasta	1	2012	Tracheal aspiration	Human	SAMEA2072940	98-sc-2013-05-22T14:17:03Z-1634983	Nepal	ERR349757.fasta	1	24
5f47d52ef87f39911991c17a	ERR1761496	ERR1761496.fasta	ERR1761496.fasta	1	2012	Tracheal secretion	Human	SAMEA29231668	1126	Germany	ERR1761496.fasta	1	19
5f47d246677a5533c9245a93	ERR1761497	ERR1761497.fasta	ERR1761497.fasta	1	2012	Tracheal secretion	Human	SAMEA29232418	1127	Germany	ERR1761497.fasta	1	15
5f499ab2677a5501ec247f37	ERR1761530	ERR1761530.fasta	ERR1761530.fasta	1	2012	Tracheal secretion	Human	SAMEA29257168	223	Germany	ERR1761530.fasta	1	14
5f48e5a8677a559c65246fdc	ERR1761531	ERR1761531.fasta	ERR1761531.fasta	1	2012	Tracheal secretion	Human	SAMEA29257918	224	Germany	ERR1761531.fasta	1	14
5f49eb5364435f4818747f2e	SRR5385436	SRR5385436.fasta	SRR5385436.fasta	1	2012	Ulcer	Human	SAMN06437547	KPN592	USA	SRR5385436.fasta	1	10
5f48b29664435f0161745bb4	SRR5385478	SRR5385478.fasta	SRR5385478.fasta	1	2012	Ulcer	Human	SAMN06437505	KPN544	USA	SRR5385478.fasta	1	13
5f492575677a55019f24754a	SRR5386192	SRR5386192.fasta	SRR5386192.fasta	1	2012	Ulcer	Human	SAMN06437412	KPN421	USA	SRR5386192.fasta	1	8
5f498f5464435f79e77477da	SRR5386225	SRR5386225.fasta	SRR5386225.fasta	1	2012	Ulcer	Human	SAMN06437379	KPN386	USA	SRR5386225.fasta	1	13
5f49bc0c677a55d70f2481d8	SRR5386234	SRR5386234.fasta	SRR5386234.fasta	1	2012	Ulcer	Human	SAMN06437370	KPN377	USA	SRR5386234.fasta	1	12
5f486e4f677a55210824676a	SRR5386273	SRR5386273.fasta	SRR5386273.fasta	1	2012	Ulcer	Human	SAMN06437332	KPN333	USA	SRR5386273.fasta	1	8
5f49fecf677a5584d824866f	SRR5386342	SRR5386342.fasta	SRR5386342.fasta	1	2012	Ulcer	Human	SAMN06437263	KPN261	USA	SRR5386342.fasta	1	12
5f49892964435f8167747762	SRR5386358	SRR5386358.fasta	SRR5386358.fasta	1	2012	Ulcer	Human	SAMN06437247	KPN244	USA	SRR5386358.fasta	1	13
5f488ec5677a5531512469bd	ERR349789	ERR349789.fasta	ERR349789.fasta	1	2012	Umbilical pus	Human	SAMEA2072952	230-sc-2013-05-22T14:17:37Z-1635015	Nepal	ERR349789.fasta	1	14
5f49d137f87f393c0e91f1f9	ERR349795	ERR349795.fasta	ERR349795.fasta	1	2012	Umbilical pus	Human	SAMEA2073117	270-sc-2013-05-22T14:17:43Z-1635021	Nepal	ERR349795.fasta	1	13
5f4ce46364435f07847485ff	SRR5931363	SRR5931363.fasta	SRR5931363.fasta	1	2012	Urine	Human	SAMN07503041	AUSMDU00002965	Australia	SRR5931363.fasta	1	14
5f49c994677a55b0b52482b6	SRR5931367	SRR5931367.fasta	SRR5931367.fasta	1	2012	Urine	Human	SAMN07503049	AUSMDU00008084	Australia	SRR5931367.fasta	1	14
5f49f775f87f391ef691f502	SRR5931389	SRR5931389.fasta	SRR5931389.fasta	1	2012	Urine	Human	SAMN07503047	AUSMDU00008082	Australia	SRR5931389.fasta	1	14
5f47e27cf87f39eb6991c2e5	SRR5931390	SRR5931390.fasta	SRR5931390.fasta	1	2012	Urine	Human	SAMN07503048	AUSMDU00008083	Australia	SRR5931390.fasta	1	14
5f49bf21f87f39916c91f0ac	SRR5931391	SRR5931391.fasta	SRR5931391.fasta	1	2012	Urine	Human	SAMN07503045	AUSMDU00008080	Australia	SRR5931391.fasta	1	13
5f498f5564435f18f57477db	SRR5931397	SRR5931397.fasta	SRR5931397.fasta	1	2012	Urine	Human	SAMN07503046	AUSMDU00008081	Australia	SRR5931397.fasta	1	14
5f48841c64435fbbb9745800	SRR5931399	SRR5931399.fasta	SRR5931399.fasta	1	2012	Urine	Human	SAMN07503043	AUSMDU00008077	Australia	SRR5931399.fasta	1	8
5f49c9a1f87f39ea1091f179	SRR5931401	SRR5931401.fasta	SRR5931401.fasta	1	2012	Urine	Human	SAMN07503044	AUSMDU00008078	Australia	SRR5931401.fasta	1	13
5f48bddcf87f39163891dba5	SRR5931419	SRR5931419.fasta	SRR5931419.fasta	1	2012	Urine	Human	SAMN07503055	AUSMDU00008090	Australia	SRR5931419.fasta	1	13
5f49d2dff87f3997e191f22f	SRR5931420	SRR5931420.fasta	SRR5931420.fasta	1	2012	Urine	Human	SAMN07503056	AUSMDU00008091	Australia	SRR5931420.fasta	1	13
5f4a2224677a55464a248912	SRR5931421	SRR5931421.fasta	SRR5931421.fasta	1	2012	Urine	Human	SAMN07503053	AUSMDU00008088	Australia	SRR5931421.fasta	1	14
5f487327f87f39486991cd67	SRR5931423	SRR5931423.fasta	SRR5931423.fasta	1	2012	Urine	Human	SAMN07503051	AUSMDU00008086	Australia	SRR5931423.fasta	1	14
5f49943764435fec9974783c	SRR5931424	SRR5931424.fasta	SRR5931424.fasta	1	2012	Urine	Human	SAMN07503052	AUSMDU00008087	Australia	SRR5931424.fasta	1	6
5f4a24ff677a55617d248955	SRR12072635	SRR12072635.fasta	SRR12072635.fasta	1	2012	Urine	Human	SAMN15315387	N18-04620	Canada	SRR12072635.fasta	1	16
5f49af5d64435f4cf8747a00	SRR12072641	SRR12072641.fasta	SRR12072641.fasta	1	2012	Urine	Human	SAMN15315385	N18-04619	Canada	SRR12072641.fasta	1	18
5f489cd9f87f39524c91d8b1	ERR1217015	ERR1217015.fasta	ERR1217015.fasta	1	2012	Urine	Human	SAMEA3512096	EuSCAPE_DE069	Germany	ERR1217015.fasta	1	20
5f490c23f87f39a49a91e220	ERR1761468	ERR1761468.fasta	ERR1761468.fasta	1	2012	Urine	Human	SAMEA29210668	1098	Germany	ERR1761468.fasta	1	19
5f49799464435f679274764b	ERR1761469	ERR1761469.fasta	ERR1761469.fasta	1	2012	Urine	Human	SAMEA29211418	1099	Germany	ERR1761469.fasta	1	10
5f49343af87f391bd091e5df	ERR1761470	ERR1761470.fasta	ERR1761470.fasta	1	2012	Urine	Human	SAMEA29212168	1100	Germany	ERR1761470.fasta	1	14
5f4a221d64435f913974831c	ERR1761481	ERR1761481.fasta	ERR1761481.fasta	1	2012	Urine	Human	SAMEA29220418	1111	Germany	ERR1761481.fasta	1	11
5f47e5fc677a553ddf245c06	ERR1761512	ERR1761512.fasta	ERR1761512.fasta	1	2012	Urine	Human	SAMEA29243668	1142	Germany	ERR1761512.fasta	1	17
5f47f126f87f398e5b91c439	ERR1761556	ERR1761556.fasta	ERR1761556.fasta	1	2012	Urine	Human	SAMEA29276668	252	Germany	ERR1761556.fasta	1	12
5f490d9f64435f5b02746320	ERR349747	ERR349747.fasta	ERR349747.fasta	1	2012	Urine	Human	SAMEA2072908	16-sc-2013-05-22T14:16:50Z-1634973	Nepal	ERR349747.fasta	1	13
5f48f11d677a5566582470ec	ERR349790	ERR349790.fasta	ERR349790.fasta	1	2012	Urine	Human	SAMEA2073112	234-sc-2013-05-22T14:17:38Z-1635016	Nepal	ERR349790.fasta	1	4
5f49aaeff87f3914a191ef63	ERR349805	ERR349805.fasta	ERR349805.fasta	1	2012	Urine	Human	SAMEA2073126	320-sc-2013-05-22T14:17:55Z-1635031	Nepal	ERR349805.fasta	1	13
5f47d40364435fd9bc7447d7	ERR349806	ERR349806.fasta	ERR349806.fasta	1	2012	Urine	Human	SAMEA2073127	321-sc-2013-05-22T14:17:56Z-1635032	Nepal	ERR349806.fasta	1	17
5f47c33e677a553729245939	ERR349811	ERR349811.fasta	ERR349811.fasta	1	2012	Urine	Human	SAMEA2073132	405-sc-2013-05-22T14:18:01Z-1635037	Nepal	ERR349811.fasta	1	15
5f493f81f87f398f5591e6e6	ERR349812	ERR349812.fasta	ERR349812.fasta	1	2012	Urine	Human	SAMEA2073133	412-sc-2013-05-22T14:18:02Z-1635038	Nepal	ERR349812.fasta	1	15
5f49a5ba677a552447248019	ERR349815	ERR349815.fasta	ERR349815.fasta	1	2012	Urine	Human	SAMEA1970828	424-sc-2013-05-22T14:18:04Z-1635041	Nepal	ERR349815.fasta	1	15
5f49bb6664435fa91c747b45	ERR349816	ERR349816.fasta	ERR349816.fasta	1	2012	Urine	Human	SAMEA2073310	426-sc-2013-05-22T14:18:06Z-1635042	Nepal	ERR349816.fasta	1	11
5f496b5b64435f1b397474f8	ERR349822	ERR349822.fasta	ERR349822.fasta	1	2012	Urine	Human	SAMEA2073316	448-sc-2013-05-22T14:18:11Z-1635048	Nepal	ERR349822.fasta	1	15
5f4935a6f87f39b34891e5f9	ERR349828	ERR349828.fasta	ERR349828.fasta	1	2012	Urine	Human	SAMEA2073322	501-sc-2013-05-22T14:18:17Z-1635054	Nepal	ERR349828.fasta	1	17
5f47d2ea64435f69d87447b5	ERR349842	ERR349842.fasta	ERR349842.fasta	1	2012	Urine	Human	SAMEA2073507	550-sc-2013-05-22T14:18:31Z-1635068	Nepal	ERR349842.fasta	1	13
5f49381f677a551dd3247729	ERR349843	ERR349843.fasta	ERR349843.fasta	1	2012	Urine	Human	SAMEA2073508	558-sc-2013-05-22T14:18:32Z-1635069	Nepal	ERR349843.fasta	1	13
5f48ea43f87f3940ae91df77	ERR349846	ERR349846.fasta	ERR349846.fasta	1	2012	Urine	Human	SAMEA2073511	570-sc-2013-05-22T14:18:35Z-1635072	Nepal	ERR349846.fasta	1	15
5f49378c64435f1ed8746fc6	ERR349853	ERR349853.fasta	ERR349853.fasta	1	2012	Urine	Human	SAMEA2073518	588-sc-2013-05-22T14:18:42Z-1635079	Nepal	ERR349853.fasta	1	14
5f47c13764435f2ad0744629	ERR349854	ERR349854.fasta	ERR349854.fasta	1	2012	Urine	Human	SAMEA2073519	599-sc-2013-05-22T14:18:42Z-1635080	Nepal	ERR349854.fasta	1	13
5f49405b64435f7cb37470b7	ERR2631549	ERR2631549.fasta	ERR2631549.fasta	1	2012	Urine	Human	SAMEA4724642	KP_NORM_URN_2012_81428	Norway	ERR2631549.fasta	1	11
5f47da2664435f7daf744ab6	SRR2724096	SRR2724096.fasta	SRR2724096.fasta	1	2012	Urine	Human	SAMN04158296	50606221	Norway	SRR2724096.fasta	1	15
5f49a8edf87f39cc3d91ef33	SRR2724097	SRR2724097.fasta	SRR2724097.fasta	1	2012	Urine	Human	SAMN04158297	50625602	Norway	SRR2724097.fasta	1	14
5f4a26caf87f399dab91f87c	SRR2724098	SRR2724098.fasta	SRR2724098.fasta	1	2012	Urine	Human	SAMN04158298	50627996	Norway	SRR2724098.fasta	1	20
5f47c8d1677a556f8b2459b3	SRR6480156	SRR6480156.fasta	SRR6480156.fasta	1	2012	Urine	Human	SAMN08359348	kpn783	Russia	SRR6480156.fasta	1	16
5f485167677a55296d2464a5	SRR2244258	SRR2244258.fasta	SRR2244258.fasta	1	2012	Urine	Human	SAMN04011440	S12	South Africa	SRR2244258.fasta	1	19
5f487e1c64435f73cc74577a	ERR264506	ERR264506.fasta	ERR264506.fasta	1	2012	Urine	Human	SAMEA1877828	ERS201946	Spain	ERR264506.fasta	1	12
5f48bc1f64435f88da745c73	ERR264508	ERR264508.fasta	ERR264508.fasta	1	2012	Urine	Human	SAMEA1877790	ERS201948	Spain	ERR264508.fasta	1	16
5f49a80f677a55e8b0248054	ERR264509	ERR264509.fasta	ERR264509.fasta	1	2012	Urine	Human	SAMEA1877812	ERS201949	Spain	ERR264509.fasta	1	16
5f49faba677a55f59924862c	ERR264510	ERR264510.fasta	ERR264510.fasta	1	2012	Urine	Human	SAMEA1877773	ERS201950	Spain	ERR264510.fasta	1	20
5f4992d9f87f39691291edc4	ERR264512	ERR264512.fasta	ERR264512.fasta	1	2012	Urine	Human	SAMEA1877814	ERS201952	Spain	ERR264512.fasta	1	15
5f4a1885677a5542df248833	ERR264513	ERR264513.fasta	ERR264513.fasta	1	2012	Urine	Human	SAMEA1877837	ERS201953	Spain	ERR264513.fasta	1	15
5f49b1abf87f39407591efcb	ERR264520	ERR264520.fasta	ERR264520.fasta	1	2012	Urine	Human	SAMEA1877782	ERS201960	Spain	ERR264520.fasta	1	9
5f497caf677a55dbac247ce6	ERR264529	ERR264529.fasta	ERR264529.fasta	1	2012	Urine	Human	SAMEA1877780	ERS201969	Spain	ERR264529.fasta	1	14
5f49c747f87f3919df91f156	ERR264535	ERR264535.fasta	ERR264535.fasta	1	2012	Urine	Human	SAMEA1877802	ERS201975	Spain	ERR264535.fasta	1	10
5f48d8d464435f2229745ed3	ERR264536	ERR264536.fasta	ERR264536.fasta	1	2012	Urine	Human	SAMEA1877820	ERS201976	Spain	ERR264536.fasta	1	14
5f4a26d2677a5501bf248991	ERR264537	ERR264537.fasta	ERR264537.fasta	1	2012	Urine	Human	SAMEA1877809	ERS201977	Spain	ERR264537.fasta	1	14
5f48705e64435f19a074567e	ERR264541	ERR264541.fasta	ERR264541.fasta	1	2012	Urine	Human	SAMEA1877821	ERS201981	Spain	ERR264541.fasta	1	14
5f486ce8f87f3970c991ccff	ERR264542	ERR264542.fasta	ERR264542.fasta	1	2012	Urine	Human	SAMEA1877796	ERS201982	Spain	ERR264542.fasta	1	14
5f4967dc677a556716247b21	ERR298789	ERR298789.fasta	ERR298789.fasta	1	2012	Urine	Human	SAMEA1920206	ERS213437	Spain	ERR298789.fasta	1	16
5f486d7a64435f799a74563a	ERR298794	ERR298794.fasta	ERR298794.fasta	1	2012	Urine	Human	SAMEA1920211	ERS213442	Spain	ERR298794.fasta	1	20
5f4a1a59f87f39553f91f7a6	ERR298798	ERR298798.fasta	ERR298798.fasta	1	2012	Urine	Human	SAMEA1920215	ERS213446	Spain	ERR298798.fasta	1	17
5f48e48664435f2be8745fc8	ERR298799	ERR298799.fasta	ERR298799.fasta	1	2012	Urine	Human	SAMEA1920216	ERS213447	Spain	ERR298799.fasta	1	16
5f4919aff87f39d1da91e302	ERR298800	ERR298800.fasta	ERR298800.fasta	1	2012	Urine	Human	SAMEA1920217	ERS213448	Spain	ERR298800.fasta	1	20
5f47dbf8677a55a59a245b48	ERR298801	ERR298801.fasta	ERR298801.fasta	1	2012	Urine	Human	SAMEA1920218	ERS213449	Spain	ERR298801.fasta	1	17
5f499e2c64435f9401747905	ERR298802	ERR298802.fasta	ERR298802.fasta	1	2012	Urine	Human	SAMEA1920219	ERS213450	Spain	ERR298802.fasta	1	16
5f48bc2464435f63da745c77	ERR298803	ERR298803.fasta	ERR298803.fasta	1	2012	Urine	Human	SAMEA1920220	ERS213451	Spain	ERR298803.fasta	1	16
5f490cc5f87f39273f91e23c	ERR298804	ERR298804.fasta	ERR298804.fasta	1	2012	Urine	Human	SAMEA1920222	ERS213452	Spain	ERR298804.fasta	1	20
5f49ea11677a550d86248498	ERR298808	ERR298808.fasta	ERR298808.fasta	1	2012	Urine	Human	SAMEA1920224	ERS213456	Spain	ERR298808.fasta	1	14
5f49bfc2677a55a8ca248205	ERR298809	ERR298809.fasta	ERR298809.fasta	1	2012	Urine	Human	SAMEA1920228	ERS213457	Spain	ERR298809.fasta	1	15
5f49f3ef677a550aac248597	ERR298810	ERR298810.fasta	ERR298810.fasta	1	2012	Urine	Human	SAMEA1920227	ERS213458	Spain	ERR298810.fasta	1	13
5f49138964435f1642746c26	ERR298813	ERR298813.fasta	ERR298813.fasta	1	2012	Urine	Human	SAMEA1920230	ERS213461	Spain	ERR298813.fasta	1	15
5f4a0c86677a556f22248759	SRR6037655	SRR6037655.fasta	SRR6037655.fasta	1	2012	Urine	Human	SAMN07602587	A3_Kpn	Sweden	SRR6037655.fasta	1	14
5f4987af64435f3019747735	SRR11193639	SRR11193639.fasta	SRR11193639.fasta	1	2012	Urine	Human	SAMN14219557	DHQP1500525	USA	SRR11193639.fasta	1	16
5f47c34164435f68ad744682	SRR1180688	SRR1180688.fasta	SRR1180688.fasta	1	2012	Urine	Human	SAMN02581311	Klebsiella pneumoniae CHS 09	USA	SRR1180688.fasta	1	18
5f47f12a677a5554d5245d2c	SRR1180706	SRR1180706.fasta	SRR1180706.fasta	1	2012	Urine	Human	SAMN02581315	Klebsiella pneumoniae CHS 13	USA	SRR1180706.fasta	1	19
5f48b2a9677a55c173246bf3	SRR1196725	SRR1196725.fasta	SRR1196725.fasta	1	2012	Urine	Human	SAMN02581316	Klebsiella pneumoniae CHS 14	USA	SRR1196725.fasta	1	15
5f487566f87f39433991cd97	SRR1582899	SRR1582899.fasta	SRR1582899.fasta	1	2012	Urine	Human	SAMN03024614	Klebsiella pneumoniae KPC-producing clinical isolate CAV1585	USA	SRR1582899.fasta	1	16
5f49f77ef87f395d7991f50a	SRR1655610	SRR1655610.fasta	SRR1655610.fasta	1	2012	Urine	Human	SAMN03197378	187_KPNE	USA	SRR1655610.fasta	1	5
5f481cc464435f3938744ff4	SRR2033747	SRR2033747.fasta	SRR2033747.fasta	1	2012	Urine	Human	SAMN03657213	BWHC1	USA	SRR2033747.fasta	1	19
5f480a1964435f0e51744e83	SRR2033748	SRR2033748.fasta	SRR2033748.fasta	1	2012	Urine	Human	SAMN03657214	BWHC2	USA	SRR2033748.fasta	1	18
5f4a001564435f2108748093	SRR2033754	SRR2033754.fasta	SRR2033754.fasta	1	2012	Urine	Human	SAMN03657228	BWHNC9	USA	SRR2033754.fasta	1	4
5f48e1b7f87f39990d91de82	SRR2033755	SRR2033755.fasta	SRR2033755.fasta	1	2012	Urine	Human	SAMN03657229	BWHNC10	USA	SRR2033755.fasta	1	4
5f494b53677a556a5f2478c7	SRR2033756	SRR2033756.fasta	SRR2033756.fasta	1	2012	Urine	Human	SAMN03657230	BWHNC12	USA	SRR2033756.fasta	1	10
5f494b60f87f3935f591e7de	SRR2033757	SRR2033757.fasta	SRR2033757.fasta	1	2012	Urine	Human	SAMN03657231	BWHNC13	USA	SRR2033757.fasta	1	4
5f489cedf87f39afff91d8c2	SRR2134680	SRR2134680.fasta	SRR2134680.fasta	1	2012	Urine	Human	SAMN03892120	0000-0051-2251	USA	SRR2134680.fasta	1	10
5f4ce49ff87f39322f91fee1	SRR3221668	SRR3221668.fasta	SRR3221668.fasta	1	2012	Urine	Human	SAMN04448227	DHQP1300177	USA	SRR3221668.fasta	1	26
5f48898d677a5506d3246935	SRR3981086	SRR3981086.fasta	SRR3981086.fasta	1	2012	Urine	Human	SAMN05170057	DHQP1200916	USA	SRR3981086.fasta	1	6
5f48ffebf87f39ece891e0ef	SRR3981087	SRR3981087.fasta	SRR3981087.fasta	1	2012	Urine	Human	SAMN05170058	DHQP1200917	USA	SRR3981087.fasta	1	13
5f48b985f87f39e99791db1b	SRR3982097	SRR3982097.fasta	SRR3982097.fasta	1	2012	Urine	Human	SAMN05170061	DHQP1201151	USA	SRR3982097.fasta	1	18
5f49f5cf64435f72e3747fe9	SRR3982098	SRR3982098.fasta	SRR3982098.fasta	1	2012	Urine	Human	SAMN05170062	DHQP1201152	USA	SRR3982098.fasta	1	11
5f49ab96f87f39d80f91ef8b	SRR3982100	SRR3982100.fasta	SRR3982100.fasta	1	2012	Urine	Human	SAMN05170064	DHQP1202178	USA	SRR3982100.fasta	1	5
5f49b6be64435f1f55747ac1	SRR3982229	SRR3982229.fasta	SRR3982229.fasta	1	2012	Urine	Human	SAMN05170075	DHQP1300299	USA	SRR3982229.fasta	1	14
5f49bad4677a55f36b2481c1	SRR3982230	SRR3982230.fasta	SRR3982230.fasta	1	2012	Urine	Human	SAMN05170076	DHQP1300300	USA	SRR3982230.fasta	1	12
5f48a64ef87f39052291d9ac	SRR3982253	SRR3982253.fasta	SRR3982253.fasta	1	2012	Urine	Human	SAMN05170077	DHQP1300307	USA	SRR3982253.fasta	1	12
5f4886b6f87f39dc8a91ceb6	SRR5092532	SRR5092532.fasta	SRR5092532.fasta	1	2012	Urine	Human	SAMN05956066	GCID_KLEBC_00004	USA	SRR5092532.fasta	1	13
5f4989a964435f0eef747766	SRR5092533	SRR5092533.fasta	SRR5092533.fasta	1	2012	Urine	Human	SAMN05956065	GCID_KLEBC_00003	USA	SRR5092533.fasta	1	15
5f49e2b064435fe096747e5f	SRR5092538	SRR5092538.fasta	SRR5092538.fasta	1	2012	Urine	Human	SAMN05956071	GCID_KLEBC_00009	USA	SRR5092538.fasta	1	8
5f495cb4677a5500fe247a0c	SRR5092554	SRR5092554.fasta	SRR5092554.fasta	1	2012	Urine	Human	SAMN05956074	GCID_KLEBC_00012	USA	SRR5092554.fasta	1	13
5f492f5a677a550b15247669	SRR5092555	SRR5092555.fasta	SRR5092555.fasta	1	2012	Urine	Human	SAMN05956073	GCID_KLEBC_00011	USA	SRR5092555.fasta	1	6
5f48f4b564435f2f3974611d	SRR5092557	SRR5092557.fasta	SRR5092557.fasta	1	2012	Urine	Human	SAMN05956075	GCID_KLEBC_00013	USA	SRR5092557.fasta	1	8
5f4a0f97f87f39d9aa91f6fa	SRR5092558	SRR5092558.fasta	SRR5092558.fasta	1	2012	Urine	Human	SAMN05956077	GCID_KLEBC_00015	USA	SRR5092558.fasta	1	13
5f49714b677a55c8c9247c08	SRR5092559	SRR5092559.fasta	SRR5092559.fasta	1	2012	Urine	Human	SAMN05956079	GCID_KLEBC_00017	USA	SRR5092559.fasta	1	14
5f49c2b264435f1719747c03	SRR5092560	SRR5092560.fasta	SRR5092560.fasta	1	2012	Urine	Human	SAMN05956078	GCID_KLEBC_00016	USA	SRR5092560.fasta	1	11
5f4900c2f87f3918e991e10b	SRR5092577	SRR5092577.fasta	SRR5092577.fasta	1	2012	Urine	Human	SAMN05956080	GCID_KLEBC_00018	USA	SRR5092577.fasta	1	13
5f498b5ef87f394bf891ed4e	SRR5092580	SRR5092580.fasta	SRR5092580.fasta	1	2012	Urine	Human	SAMN05956083	GCID_KLEBC_00021	USA	SRR5092580.fasta	1	18
5f49616564435f5ff1747432	SRR5092825	SRR5092825.fasta	SRR5092825.fasta	1	2012	Urine	Human	SAMN05956093	GCID_KLEBC_00031	USA	SRR5092825.fasta	1	14
5f4938f0677a555117247743	SRR5385437	SRR5385437.fasta	SRR5385437.fasta	1	2012	Urine	Human	SAMN06437546	KPN591	USA	SRR5385437.fasta	1	13
5f487f9f677a5521f024688f	SRR5385440	SRR5385440.fasta	SRR5385440.fasta	1	2012	Urine	Human	SAMN06437543	KPN588	USA	SRR5385440.fasta	1	10
5f492a13677a55dd1e2475bd	SRR5385449	SRR5385449.fasta	SRR5385449.fasta	1	2012	Urine	Human	SAMN06437534	KPN578	USA	SRR5385449.fasta	1	11
5f4ce47564435ffd9174860d	SRR5385450	SRR5385450.fasta	SRR5385450.fasta	1	2012	Urine	Human	SAMN06437533	KPN577	USA	SRR5385450.fasta	1	12
5f4890b4677a5522b02469db	SRR5385453	SRR5385453.fasta	SRR5385453.fasta	1	2012	Urine	Human	SAMN06437530	KPN574	USA	SRR5385453.fasta	1	11
5f49c8d564435f0d66747c6f	SRR5385455	SRR5385455.fasta	SRR5385455.fasta	1	2012	Urine	Human	SAMN06437528	KPN572	USA	SRR5385455.fasta	1	12
5f48ba32677a552535246cb6	SRR5385457	SRR5385457.fasta	SRR5385457.fasta	1	2012	Urine	Human	SAMN06437526	KPN569	USA	SRR5385457.fasta	1	11
5f49412e64435f05657470d7	SRR5385458	SRR5385458.fasta	SRR5385458.fasta	1	2012	Urine	Human	SAMN06437525	KPN568	USA	SRR5385458.fasta	1	13
5f499e3e64435f5fd7747914	SRR5385459	SRR5385459.fasta	SRR5385459.fasta	1	2012	Urine	Human	SAMN06437524	KPN567	USA	SRR5385459.fasta	1	14
5f47d66064435fc5b6744825	SRR5385460	SRR5385460.fasta	SRR5385460.fasta	1	2012	Urine	Human	SAMN06437523	KPN566	USA	SRR5385460.fasta	1	14
5f49569a677a5533fe247995	SRR5385467	SRR5385467.fasta	SRR5385467.fasta	1	2012	Urine	Human	SAMN06437516	KPN557	USA	SRR5385467.fasta	1	13
5f48a85564435f070a745ac4	SRR5385470	SRR5385470.fasta	SRR5385470.fasta	1	2012	Urine	Human	SAMN06437513	KPN554	USA	SRR5385470.fasta	1	11
5f48b52cf87f390c8491dadd	SRR5385472	SRR5385472.fasta	SRR5385472.fasta	1	2012	Urine	Human	SAMN06437511	KPN552	USA	SRR5385472.fasta	1	10
5f495e2bf87f3963e391e9a1	SRR5385473	SRR5385473.fasta	SRR5385473.fasta	1	2012	Urine	Human	SAMN06437510	KPN550	USA	SRR5385473.fasta	1	7
5f47ff33677a551c6d245e4f	SRR5385476	SRR5385476.fasta	SRR5385476.fasta	1	2012	Urine	Human	SAMN06437507	KPN546	USA	SRR5385476.fasta	1	8
5f490e2c64435f121374632f	SRR5385480	SRR5385480.fasta	SRR5385480.fasta	1	2012	Urine	Human	SAMN06437503	KPN542	USA	SRR5385480.fasta	1	10
5f47c12e64435f6ace744621	SRR5385483	SRR5385483.fasta	SRR5385483.fasta	1	2012	Urine	Human	SAMN06437500	KPN538	USA	SRR5385483.fasta	1	22
5f48a3e0f87f3933bf91d9a4	SRR5385485	SRR5385485.fasta	SRR5385485.fasta	1	2012	Urine	Human	SAMN06437498	KPN536	USA	SRR5385485.fasta	1	13
5f4869a2677a5544622466e8	SRR5385488	SRR5385488.fasta	SRR5385488.fasta	1	2012	Urine	Human	SAMN06437495	KPN533	USA	SRR5385488.fasta	1	10
5f48857df87f39771891ce82	SRR5385494	SRR5385494.fasta	SRR5385494.fasta	1	2012	Urine	Human	SAMN06437489	KPN526	USA	SRR5385494.fasta	1	10
5f488623677a55bf712468f8	SRR5385505	SRR5385505.fasta	SRR5385505.fasta	1	2012	Urine	Human	SAMN06437478	KPN513	USA	SRR5385505.fasta	1	8
5f488d39677a55070024698a	SRR5385515	SRR5385515.fasta	SRR5385515.fasta	1	2012	Urine	Human	SAMN06437468	KPN485	USA	SRR5385515.fasta	1	12
5f4a0dfa677a553a00248780	SRR5385519	SRR5385519.fasta	SRR5385519.fasta	1	2012	Urine	Human	SAMN06437464	KPN481	USA	SRR5385519.fasta	1	12
5f4a1251677a55da0e2487dd	SRR5385520	SRR5385520.fasta	SRR5385520.fasta	1	2012	Urine	Human	SAMN06437463	KPN480	USA	SRR5385520.fasta	1	13
5f47e113f87f3959a591c2ab	SRR5385521	SRR5385521.fasta	SRR5385521.fasta	1	2012	Urine	Human	SAMN06437462	KPN479	USA	SRR5385521.fasta	1	16
5f4a111ef87f39043b91f725	SRR5385522	SRR5385522.fasta	SRR5385522.fasta	1	2012	Urine	Human	SAMN06437461	KPN477	USA	SRR5385522.fasta	1	12
5f494cbd64435f3b5c7471f9	SRR5385524	SRR5385524.fasta	SRR5385524.fasta	1	2012	Urine	Human	SAMN06437459	KPN473	USA	SRR5385524.fasta	1	7
5f49bb7c64435f277f747b61	SRR5385528	SRR5385528.fasta	SRR5385528.fasta	1	2012	Urine	Human	SAMN06437455	KPN469	USA	SRR5385528.fasta	1	7
5f49522064435f1ed77472bc	SRR5386161	SRR5386161.fasta	SRR5386161.fasta	1	2012	Urine	Human	SAMN06437443	KPN455	USA	SRR5386161.fasta	1	12
5f49232ef87f392d6691e438	SRR5386164	SRR5386164.fasta	SRR5386164.fasta	1	2012	Urine	Human	SAMN06437440	KPN450	USA	SRR5386164.fasta	1	12
5f47f1baf87f3999d591c443	SRR5386166	SRR5386166.fasta	SRR5386166.fasta	1	2012	Urine	Human	SAMN06437438	KPN448	USA	SRR5386166.fasta	1	15
5f4920daf87f396a0c91e3d4	SRR5386167	SRR5386167.fasta	SRR5386167.fasta	1	2012	Urine	Human	SAMN06437437	KPN447	USA	SRR5386167.fasta	1	8
5f48ccef677a5526f3246df3	SRR5386172	SRR5386172.fasta	SRR5386172.fasta	1	2012	Urine	Human	SAMN06437432	KPN442	USA	SRR5386172.fasta	1	11
5f48f8f7f87f391f1a91e077	SRR5386173	SRR5386173.fasta	SRR5386173.fasta	1	2012	Urine	Human	SAMN06437431	KPN441	USA	SRR5386173.fasta	1	6
5f495da364435fd7f97473a4	SRR5386174	SRR5386174.fasta	SRR5386174.fasta	1	2012	Urine	Human	SAMN06437430	KPN440	USA	SRR5386174.fasta	1	13
5f49023464435f4cc7746246	SRR5386175	SRR5386175.fasta	SRR5386175.fasta	1	2012	Urine	Human	SAMN06437429	KPN439	USA	SRR5386175.fasta	1	13
5f48b86e677a551992246c86	SRR5386178	SRR5386178.fasta	SRR5386178.fasta	1	2012	Urine	Human	SAMN06437426	KPN436	USA	SRR5386178.fasta	1	9
5f487b9ef87f399bca91ce05	SRR5386180	SRR5386180.fasta	SRR5386180.fasta	1	2012	Urine	Human	SAMN06437424	KPN434	USA	SRR5386180.fasta	1	11
5f4990f2677a5534b9247e4a	SRR5386183	SRR5386183.fasta	SRR5386183.fasta	1	2012	Urine	Human	SAMN06437421	KPN430	USA	SRR5386183.fasta	1	17
5f49261064435f4969746df8	SRR5386185	SRR5386185.fasta	SRR5386185.fasta	1	2012	Urine	Human	SAMN06437419	KPN428	USA	SRR5386185.fasta	1	13
5f494a37677a55d0732478a6	SRR5386186	SRR5386186.fasta	SRR5386186.fasta	1	2012	Urine	Human	SAMN06437418	KPN427	USA	SRR5386186.fasta	1	10
5f49ad92677a5583fd2480b0	SRR5386189	SRR5386189.fasta	SRR5386189.fasta	1	2012	Urine	Human	SAMN06437415	KPN424	USA	SRR5386189.fasta	1	11
5f48a64664435f34ec745a9c	SRR5386190	SRR5386190.fasta	SRR5386190.fasta	1	2012	Urine	Human	SAMN06437414	KPN423	USA	SRR5386190.fasta	1	11
5f47dc00f87f39685491c222	SRR5386191	SRR5386191.fasta	SRR5386191.fasta	1	2012	Urine	Human	SAMN06437413	KPN422	USA	SRR5386191.fasta	1	11
5f48857cf87f391a0291ce80	SRR5386193	SRR5386193.fasta	SRR5386193.fasta	1	2012	Urine	Human	SAMN06437411	KPN420	USA	SRR5386193.fasta	1	4
5f48a98e677a5535b6246b46	SRR5386194	SRR5386194.fasta	SRR5386194.fasta	1	2012	Urine	Human	SAMN06437410	KPN419	USA	SRR5386194.fasta	1	11
5f49da1e64435f4bef747db7	SRR5386195	SRR5386195.fasta	SRR5386195.fasta	1	2012	Urine	Human	SAMN06437409	KPN418	USA	SRR5386195.fasta	1	9
5f49ab02f87f390c8891ef7d	SRR5386196	SRR5386196.fasta	SRR5386196.fasta	1	2012	Urine	Human	SAMN06437408	KPN417	USA	SRR5386196.fasta	1	13
5f4870e764435f7172745688	SRR5386197	SRR5386197.fasta	SRR5386197.fasta	1	2012	Urine	Human	SAMN06437407	KPN416	USA	SRR5386197.fasta	1	14
5f49cdfe677a55636f248344	SRR5386198	SRR5386198.fasta	SRR5386198.fasta	1	2012	Urine	Human	SAMN06437406	KPN415	USA	SRR5386198.fasta	1	12
5f4a20b364435fe5b4748312	SRR5386199	SRR5386199.fasta	SRR5386199.fasta	1	2012	Urine	Human	SAMN06437405	KPN414	USA	SRR5386199.fasta	1	15
5f497fde677a550dd0247d1f	SRR5386200	SRR5386200.fasta	SRR5386200.fasta	1	2012	Urine	Human	SAMN06437404	KPN413	USA	SRR5386200.fasta	1	14
5f49339e64435f437f746f6b	SRR5386201	SRR5386201.fasta	SRR5386201.fasta	1	2012	Urine	Human	SAMN06437403	KPN412	USA	SRR5386201.fasta	1	7
5f493dbd64435fe616747076	SRR5386202	SRR5386202.fasta	SRR5386202.fasta	1	2012	Urine	Human	SAMN06437402	KPN411	USA	SRR5386202.fasta	1	7
5f4884a5f87f39208691ce6d	SRR5386203	SRR5386203.fasta	SRR5386203.fasta	1	2012	Urine	Human	SAMN06437401	KPN409	USA	SRR5386203.fasta	1	8
5f49a325f87f3974cd91ee9f	SRR5386204	SRR5386204.fasta	SRR5386204.fasta	1	2012	Urine	Human	SAMN06437400	KPN408	USA	SRR5386204.fasta	1	12
5f48fc48677a553bf32471e2	SRR5386205	SRR5386205.fasta	SRR5386205.fasta	1	2012	Urine	Human	SAMN06437399	KPN407	USA	SRR5386205.fasta	1	14
5f493816677a555ff8247725	SRR5386206	SRR5386206.fasta	SRR5386206.fasta	1	2012	Urine	Human	SAMN06437398	KPN406	USA	SRR5386206.fasta	1	8
5f49d41f677a558f90248386	SRR5386209	SRR5386209.fasta	SRR5386209.fasta	1	2012	Urine	Human	SAMN06437395	KPN403	USA	SRR5386209.fasta	1	7
5f49187564435ffff9746cd3	SRR5386210	SRR5386210.fasta	SRR5386210.fasta	1	2012	Urine	Human	SAMN06437394	KPN402	USA	SRR5386210.fasta	1	11
5f48e843f87f39a4ab91df26	SRR5386211	SRR5386211.fasta	SRR5386211.fasta	1	2012	Urine	Human	SAMN06437393	KPN401	USA	SRR5386211.fasta	1	11
5f49b048677a5578ba248103	SRR5386212	SRR5386212.fasta	SRR5386212.fasta	1	2012	Urine	Human	SAMN06437392	KPN400	USA	SRR5386212.fasta	1	8
5f49342e677a551d472476b1	SRR5386217	SRR5386217.fasta	SRR5386217.fasta	1	2012	Urine	Human	SAMN06437387	KPN395	USA	SRR5386217.fasta	1	13
5f48c86a64435f089c745d92	SRR5386218	SRR5386218.fasta	SRR5386218.fasta	1	2012	Urine	Human	SAMN06437386	KPN394	USA	SRR5386218.fasta	1	13
5f4a221464435f7575748318	SRR5386219	SRR5386219.fasta	SRR5386219.fasta	1	2012	Urine	Human	SAMN06437385	KPN393	USA	SRR5386219.fasta	1	13
5f4a148d64435f139d7481e0	SRR5386221	SRR5386221.fasta	SRR5386221.fasta	1	2012	Urine	Human	SAMN06437383	KPN390	USA	SRR5386221.fasta	1	7
5f49bd78677a55685a2481ea	SRR5386222	SRR5386222.fasta	SRR5386222.fasta	1	2012	Urine	Human	SAMN06437382	KPN389	USA	SRR5386222.fasta	1	7
5f4a0226677a5526ef2486b7	SRR5386223	SRR5386223.fasta	SRR5386223.fasta	1	2012	Urine	Human	SAMN06437381	KPN388	USA	SRR5386223.fasta	1	10
5f48e63c677a55f9c8246fee	SRR5386224	SRR5386224.fasta	SRR5386224.fasta	1	2012	Urine	Human	SAMN06437380	KPN387	USA	SRR5386224.fasta	1	13
5f48648e677a55214424667a	SRR5386226	SRR5386226.fasta	SRR5386226.fasta	1	2012	Urine	Human	SAMN06437378	KPN385	USA	SRR5386226.fasta	1	6
5f48ee3964435f2c7274606c	SRR5386227	SRR5386227.fasta	SRR5386227.fasta	1	2012	Urine	Human	SAMN06437377	KPN384	USA	SRR5386227.fasta	1	6
5f499fa2f87f39bc5991ee49	SRR5386228	SRR5386228.fasta	SRR5386228.fasta	1	2012	Urine	Human	SAMN06437376	KPN383	USA	SRR5386228.fasta	1	10
5f496b5ef87f39c72791ea98	SRR5386230	SRR5386230.fasta	SRR5386230.fasta	1	2012	Urine	Human	SAMN06437374	KPN381	USA	SRR5386230.fasta	1	13
5f489fbc64435f5d1b7459f6	SRR5386231	SRR5386231.fasta	SRR5386231.fasta	1	2012	Urine	Human	SAMN06437373	KPN380	USA	SRR5386231.fasta	1	13
5f499d0c677a559795247f77	SRR5386232	SRR5386232.fasta	SRR5386232.fasta	1	2012	Urine	Human	SAMN06437372	KPN379	USA	SRR5386232.fasta	1	10
5f49c832677a55f288248292	SRR5386233	SRR5386233.fasta	SRR5386233.fasta	1	2012	Urine	Human	SAMN06437371	KPN378	USA	SRR5386233.fasta	1	15
5f49429664435ff12a747112	SRR5386235	SRR5386235.fasta	SRR5386235.fasta	1	2012	Urine	Human	SAMN06437369	KPN376	USA	SRR5386235.fasta	1	7
5f49da1664435f3984747db0	SRR5386239	SRR5386239.fasta	SRR5386239.fasta	1	2012	Urine	Human	SAMN06437365	KPN372	USA	SRR5386239.fasta	1	15
5f498482f87f394a3791ecbf	SRR5386240	SRR5386240.fasta	SRR5386240.fasta	1	2012	Urine	Human	SAMN06437364	KPN371	USA	SRR5386240.fasta	1	16
5f49049d677a55e5d824724b	SRR5386242	SRR5386242.fasta	SRR5386242.fasta	1	2012	Urine	Human	SAMN06437362	KPN369	USA	SRR5386242.fasta	1	5
5f4a163964435f7e7c7481f9	SRR5386251	SRR5386251.fasta	SRR5386251.fasta	1	2012	Urine	Human	SAMN06437354	KPN361	USA	SRR5386251.fasta	1	14
5f4884bb64435f54ef74581b	SRR5386262	SRR5386262.fasta	SRR5386262.fasta	1	2012	Urine	Human	SAMN06437343	KPN347	USA	SRR5386262.fasta	1	7
5f4a28e564435f350e748381	SRR5386265	SRR5386265.fasta	SRR5386265.fasta	1	2012	Urine	Human	SAMN06437340	KPN343	USA	SRR5386265.fasta	1	7
5f4878c0677a557e2524680f	SRR5386266	SRR5386266.fasta	SRR5386266.fasta	1	2012	Urine	Human	SAMN06437339	KPN342	USA	SRR5386266.fasta	1	19
5f48e3af677a55ada4246faa	SRR5386270	SRR5386270.fasta	SRR5386270.fasta	1	2012	Urine	Human	SAMN06437335	KPN337	USA	SRR5386270.fasta	1	11
5f49b83af87f39aae091f047	SRR5386271	SRR5386271.fasta	SRR5386271.fasta	1	2012	Urine	Human	SAMN06437334	KPN336	USA	SRR5386271.fasta	1	9
5f49f1b1f87f39050591f49b	SRR5386272	SRR5386272.fasta	SRR5386272.fasta	1	2012	Urine	Human	SAMN06437333	KPN335	USA	SRR5386272.fasta	1	10
5f4a0531f87f3938c791f620	SRR5386275	SRR5386275.fasta	SRR5386275.fasta	1	2012	Urine	Human	SAMN06437330	KPN331	USA	SRR5386275.fasta	1	15
5f49591d64435f6d06747352	SRR5386276	SRR5386276.fasta	SRR5386276.fasta	1	2012	Urine	Human	SAMN06437329	KPN330	USA	SRR5386276.fasta	1	10
5f493f82677a55b2582477eb	SRR5386277	SRR5386277.fasta	SRR5386277.fasta	1	2012	Urine	Human	SAMN06437328	KPN329	USA	SRR5386277.fasta	1	12
5f48f668677a554299247167	SRR5386291	SRR5386291.fasta	SRR5386291.fasta	1	2012	Urine	Human	SAMN06437314	KPN314	USA	SRR5386291.fasta	1	11
5f489fc564435fae897459fe	SRR5386292	SRR5386292.fasta	SRR5386292.fasta	1	2012	Urine	Human	SAMN06437313	KPN313	USA	SRR5386292.fasta	1	6
5f4a038b64435f19897480c6	SRR5386295	SRR5386295.fasta	SRR5386295.fasta	1	2012	Urine	Human	SAMN06437310	KPN310	USA	SRR5386295.fasta	1	11
5f488f5a677a5528392469c9	SRR5386296	SRR5386296.fasta	SRR5386296.fasta	1	2012	Urine	Human	SAMN06437309	KPN309	USA	SRR5386296.fasta	1	11
5f49910164435f219d7477f4	SRR5386297	SRR5386297.fasta	SRR5386297.fasta	1	2012	Urine	Human	SAMN06437308	KPN308	USA	SRR5386297.fasta	1	13
5f48b7ec64435f2c66745c17	SRR5386299	SRR5386299.fasta	SRR5386299.fasta	1	2012	Urine	Human	SAMN06437306	KPN306	USA	SRR5386299.fasta	1	12
5f49d125f87f392b3591f1e8	SRR5386300	SRR5386300.fasta	SRR5386300.fasta	1	2012	Urine	Human	SAMN06437305	KPN305	USA	SRR5386300.fasta	1	13
5f48fa75f87f399efe91e09c	SRR5386304	SRR5386304.fasta	SRR5386304.fasta	1	2012	Urine	Human	SAMN06437301	KPN301	USA	SRR5386304.fasta	1	10
5f48ac53f87f39153b91da32	SRR5386305	SRR5386305.fasta	SRR5386305.fasta	1	2012	Urine	Human	SAMN06437300	KPN300	USA	SRR5386305.fasta	1	8
5f49f407f87f3958cb91f4b4	SRR5386309	SRR5386309.fasta	SRR5386309.fasta	1	2012	Urine	Human	SAMN06437296	KPN295	USA	SRR5386309.fasta	1	11
5f4a08b364435fa11974812d	SRR5386310	SRR5386310.fasta	SRR5386310.fasta	1	2012	Urine	Human	SAMN06437295	KPN294	USA	SRR5386310.fasta	1	9
5f49405764435f3e747470b3	SRR5386314	SRR5386314.fasta	SRR5386314.fasta	1	2012	Urine	Human	SAMN06437291	KPN290	USA	SRR5386314.fasta	1	13
5f486d74f87f394b9e91cd07	SRR5386315	SRR5386315.fasta	SRR5386315.fasta	1	2012	Urine	Human	SAMN06437290	KPN289	USA	SRR5386315.fasta	1	15
5f49cf2164435fba7c747ce0	SRR5386316	SRR5386316.fasta	SRR5386316.fasta	1	2012	Urine	Human	SAMN06437289	KPN288	USA	SRR5386316.fasta	1	12
5f49114264435f059274636d	SRR5386317	SRR5386317.fasta	SRR5386317.fasta	1	2012	Urine	Human	SAMN06437288	KPN287	USA	SRR5386317.fasta	1	11
5f48d8dcf87f3982b091ddab	SRR5386320	SRR5386320.fasta	SRR5386320.fasta	1	2012	Urine	Human	SAMN06437285	KPN284	USA	SRR5386320.fasta	1	11
5f4928b3677a553d422475a4	SRR5386321	SRR5386321.fasta	SRR5386321.fasta	1	2012	Urine	Human	SAMN06437284	KPN283	USA	SRR5386321.fasta	1	12
5f4a26e1677a55b68d248997	SRR5386327	SRR5386327.fasta	SRR5386327.fasta	1	2012	Urine	Human	SAMN06437278	KPN277	USA	SRR5386327.fasta	1	7
5f47d86ef87f396c5491c1b6	SRR5386328	SRR5386328.fasta	SRR5386328.fasta	1	2012	Urine	Human	SAMN06437277	KPN276	USA	SRR5386328.fasta	1	14
5f48e1c2677a557b9c246fa3	SRR5386329	SRR5386329.fasta	SRR5386329.fasta	1	2012	Urine	Human	SAMN06437276	KPN275	USA	SRR5386329.fasta	1	4
5f490245f87f39126791e148	SRR5386331	SRR5386331.fasta	SRR5386331.fasta	1	2012	Urine	Human	SAMN06437274	KPN273	USA	SRR5386331.fasta	1	12
5f490cd1677a55ac9b2472f5	SRR5386332	SRR5386332.fasta	SRR5386332.fasta	1	2012	Urine	Human	SAMN06437273	KPN272	USA	SRR5386332.fasta	1	11
5f4cb71df87f3928e891fe2b	SRR5386334	SRR5386334.fasta	SRR5386334.fasta	1	2012	Urine	Human	SAMN06437271	KPN270	USA	SRR5386334.fasta	1	7
5f49b24664435f7346747a57	SRR5386335	SRR5386335.fasta	SRR5386335.fasta	1	2012	Urine	Human	SAMN06437270	KPN269	USA	SRR5386335.fasta	1	3
5f494ebbf87f397ae291e831	SRR5386338	SRR5386338.fasta	SRR5386338.fasta	1	2012	Urine	Human	SAMN06437267	KPN265	USA	SRR5386338.fasta	1	12
5f49cc8264435f403b747cac	SRR5386339	SRR5386339.fasta	SRR5386339.fasta	1	2012	Urine	Human	SAMN06437266	KPN264	USA	SRR5386339.fasta	1	5
5f498ce1f87f3950e791ed62	SRR5386341	SRR5386341.fasta	SRR5386341.fasta	1	2012	Urine	Human	SAMN06437264	KPN262	USA	SRR5386341.fasta	1	7
5f49c29664435fc063747bdd	SRR5386343	SRR5386343.fasta	SRR5386343.fasta	1	2012	Urine	Human	SAMN06437262	KPN260	USA	SRR5386343.fasta	1	14
5f49d974677a55d2752483d2	SRR5386345	SRR5386345.fasta	SRR5386345.fasta	1	2012	Urine	Human	SAMN06437260	KPN258	USA	SRR5386345.fasta	1	12
5f49c419f87f39807a91f10e	SRR5386346	SRR5386346.fasta	SRR5386346.fasta	1	2012	Urine	Human	SAMN06437259	KPN257	USA	SRR5386346.fasta	1	13
5f49aed6677a5529e52480ee	SRR5386347	SRR5386347.fasta	SRR5386347.fasta	1	2012	Urine	Human	SAMN06437258	KPN256	USA	SRR5386347.fasta	1	5
5f49b833f87f39f81b91f042	SRR5386349	SRR5386349.fasta	SRR5386349.fasta	1	2012	Urine	Human	SAMN06437256	KPN254	USA	SRR5386349.fasta	1	16
5f48dd17677a552f06246f45	SRR5386351	SRR5386351.fasta	SRR5386351.fasta	1	2012	Urine	Human	SAMN06437254	KPN251	USA	SRR5386351.fasta	1	15
5f49bfcf677a5530ca248211	SRR5386352	SRR5386352.fasta	SRR5386352.fasta	1	2012	Urine	Human	SAMN06437253	KPN250	USA	SRR5386352.fasta	1	13
5f494859677a552d54247884	SRR5386353	SRR5386353.fasta	SRR5386353.fasta	1	2012	Urine	Human	SAMN06437252	KPN249	USA	SRR5386353.fasta	1	14
5f490b82f87f39a8c291e1ff	SRR5386354	SRR5386354.fasta	SRR5386354.fasta	1	2012	Urine	Human	SAMN06437251	KPN248	USA	SRR5386354.fasta	1	13
5f4a1115f87f39dceb91f721	SRR5386355	SRR5386355.fasta	SRR5386355.fasta	1	2012	Urine	Human	SAMN06437250	KPN247	USA	SRR5386355.fasta	1	15
5f494a41677a5527cb2478af	SRR5386356	SRR5386356.fasta	SRR5386356.fasta	1	2012	Urine	Human	SAMN06437249	KPN246	USA	SRR5386356.fasta	1	15
5f485d7bf87f39655691cc07	SRR5386357	SRR5386357.fasta	SRR5386357.fasta	1	2012	Urine	Human	SAMN06437248	KPN245	USA	SRR5386357.fasta	1	12
5f492a25677a557c3e2475cc	SRR5386359	SRR5386359.fasta	SRR5386359.fasta	1	2012	Urine	Human	SAMN06437246	KPN240	USA	SRR5386359.fasta	1	15
5f4921aef87f39139291e3f2	SRR5386364	SRR5386364.fasta	SRR5386364.fasta	1	2012	Urine	Human	SAMN06437241	KPN235	USA	SRR5386364.fasta	1	4
5f48ee3a64435fd31174606d	SRR5386367	SRR5386367.fasta	SRR5386367.fasta	1	2012	Urine	Human	SAMN06437238	KPN232	USA	SRR5386367.fasta	1	4
5f49405d677a5569fe2477fa	SRR5386368	SRR5386368.fasta	SRR5386368.fasta	1	2012	Urine	Human	SAMN06437237	KPN231	USA	SRR5386368.fasta	1	5
5f49fd0d64435f5a84748069	SRR5386370	SRR5386370.fasta	SRR5386370.fasta	1	2012	Urine	Human	SAMN06437235	KPN228	USA	SRR5386370.fasta	1	10
5f49cc72677a55a5332482f5	SRR5386371	SRR5386371.fasta	SRR5386371.fasta	1	2012	Urine	Human	SAMN06437234	KPN227	USA	SRR5386371.fasta	1	14
5f48a57464435f1545745a83	SRR5386372	SRR5386372.fasta	SRR5386372.fasta	1	2012	Urine	Human	SAMN06437233	KPN226	USA	SRR5386372.fasta	1	14
5f49277a677a5543ee24758a	SRR5386373	SRR5386373.fasta	SRR5386373.fasta	1	2012	Urine	Human	SAMN06437232	KPN224	USA	SRR5386373.fasta	1	13
5f49b23f677a55ca4f248115	SRR5386374	SRR5386374.fasta	SRR5386374.fasta	1	2012	Urine	Human	SAMN06437231	KPN223	USA	SRR5386374.fasta	1	7
5f49d89764435f70d9747d88	SRR5386378	SRR5386378.fasta	SRR5386378.fasta	1	2012	Urine	Human	SAMN06437227	KPN219	USA	SRR5386378.fasta	1	15
5f498354f87f39c9ee91eca4	SRR5386380	SRR5386380.fasta	SRR5386380.fasta	1	2012	Urine	Human	SAMN06437225	KPN217	USA	SRR5386380.fasta	1	22
5f49630964435f07c7747451	SRR5386383	SRR5386383.fasta	SRR5386383.fasta	1	2012	Urine	Human	SAMN06437222	KPN213	USA	SRR5386383.fasta	1	12
5f494371677a555ebd247814	SRR5386388	SRR5386388.fasta	SRR5386388.fasta	1	2012	Urine	Human	SAMN06437217	KPN208	USA	SRR5386388.fasta	1	7
5f48ac51677a551ed9246b80	SRR5386389	SRR5386389.fasta	SRR5386389.fasta	1	2012	Urine	Human	SAMN06437216	KPN207	USA	SRR5386389.fasta	1	15
5f488eaef87f39777991d7dc	SRR5386390	SRR5386390.fasta	SRR5386390.fasta	1	2012	Urine	Human	SAMN06437215	KPN206	USA	SRR5386390.fasta	1	12
5f4936e964435f5329746fba	SRR5386392	SRR5386392.fasta	SRR5386392.fasta	1	2012	Urine	Human	SAMN06437213	KPN204	USA	SRR5386392.fasta	1	14
5f4a124d677a553bb42487d9	SRR5386393	SRR5386393.fasta	SRR5386393.fasta	1	2012	Urine	Human	SAMN06437212	KPN202	USA	SRR5386393.fasta	1	9
5f49e06e64435f566f747e39	SRR5386394	SRR5386394.fasta	SRR5386394.fasta	1	2012	Urine	Human	SAMN06437211	KPN201	USA	SRR5386394.fasta	1	14
5f499a9f677a5553d4247f1f	SRR5386395	SRR5386395.fasta	SRR5386395.fasta	1	2012	Urine	Human	SAMN06437210	KPN200	USA	SRR5386395.fasta	1	12
5f48cc17677a551cf2246dd2	SRR5386398	SRR5386398.fasta	SRR5386398.fasta	1	2012	Urine	Human	SAMN06437207	KPN197	USA	SRR5386398.fasta	1	7
5f49936d64435fe7ce747836	SRR5386399	SRR5386399.fasta	SRR5386399.fasta	1	2012	Urine	Human	SAMN06437206	KPN196	USA	SRR5386399.fasta	1	13
5f49958464435fd65374785f	SRR5386403	SRR5386403.fasta	SRR5386403.fasta	1	2012	Urine	Human	SAMN06437202	KPN191	USA	SRR5386403.fasta	1	14
5f48f83964435f815474616b	SRR5386414	SRR5386414.fasta	SRR5386414.fasta	1	2012	Urine	Human	SAMN06437191	KPN180	USA	SRR5386414.fasta	1	11
5f488d41f87f39907491d7cc	SRR5386415	SRR5386415.fasta	SRR5386415.fasta	1	2012	Urine	Human	SAMN06437190	KPN179	USA	SRR5386415.fasta	1	9
5f49db56677a5559c724840c	SRR5386416	SRR5386416.fasta	SRR5386416.fasta	1	2012	Urine	Human	SAMN06437189	KPN178	USA	SRR5386416.fasta	1	13
5f4994d1677a556b18247e8f	SRR5386417	SRR5386417.fasta	SRR5386417.fasta	1	2012	Urine	Human	SAMN06437188	KPN177	USA	SRR5386417.fasta	1	15
5f49364af87f39264691e629	SRR5386422	SRR5386422.fasta	SRR5386422.fasta	1	2012	Urine	Human	SAMN06437183	KPN167	USA	SRR5386422.fasta	1	14
5f49890f677a551f16247da9	SRR5386425	SRR5386425.fasta	SRR5386425.fasta	1	2012	Urine	Human	SAMN06437180	KPN163	USA	SRR5386425.fasta	1	13
5f498e14677a559ed3247e06	SRR5386428	SRR5386428.fasta	SRR5386428.fasta	1	2012	Urine	Human	SAMN06437177	KPN160	USA	SRR5386428.fasta	1	11
5f4800f5677a557946245e75	SRR5386431	SRR5386431.fasta	SRR5386431.fasta	1	2012	Urine	Human	SAMN06437174	KPN155	USA	SRR5386431.fasta	1	12
5f49c5d7677a55d84d248264	SRR5386432	SRR5386432.fasta	SRR5386432.fasta	1	2012	Urine	Human	SAMN06437173	KPN154	USA	SRR5386432.fasta	1	13
5f4900dbf87f397dcb91e122	SRR5386433	SRR5386433.fasta	SRR5386433.fasta	1	2012	Urine	Human	SAMN06437172	KPN151	USA	SRR5386433.fasta	1	15
5f493646677a553bb42476f8	SRR6710016	SRR6710016.fasta	SRR6710016.fasta	1	2012	Urine	Human	SAMN08513462	ARLG-1979_biosample	USA	SRR6710016.fasta	1	15
5f4994e3677a557642247e9f	SRR6710018	SRR6710018.fasta	SRR6710018.fasta	1	2012	Urine	Human	SAMN08513461	ARLG-1980_biosample	USA	SRR6710018.fasta	1	15
5f496b4e64435fb3cb7474ed	SRR6710020	SRR6710020.fasta	SRR6710020.fasta	1	2012	Urine	Human	SAMN08513459	ARLG-2004_biosample	USA	SRR6710020.fasta	1	14
5f48749764435f58447456be	SRR6710021	SRR6710021.fasta	SRR6710021.fasta	1	2012	Urine	Human	SAMN08513458	ARLG-2031_biosample	USA	SRR6710021.fasta	1	16
5f487f88677a55d91d246871	SRR6710022	SRR6710022.fasta	SRR6710022.fasta	1	2012	Urine	Human	SAMN08513457	ARLG-2056_biosample	USA	SRR6710022.fasta	1	11
5f4869b2f87f391dee91cccc	SRR6710024	SRR6710024.fasta	SRR6710024.fasta	1	2012	Urine	Human	SAMN08513454	ARLG-2071_biosample	USA	SRR6710024.fasta	1	13
5f487f97677a55c073246885	SRR6710025	SRR6710025.fasta	SRR6710025.fasta	1	2012	Urine	Human	SAMN08513455	ARLG-2058_biosample	USA	SRR6710025.fasta	1	16
5f48f79264435fc84a746151	SRR6710026	SRR6710026.fasta	SRR6710026.fasta	1	2012	Urine	Human	SAMN08513452	ARLG-2074_biosample	USA	SRR6710026.fasta	1	16
5f4950b2677a552c6424791f	SRR6710027	SRR6710027.fasta	SRR6710027.fasta	1	2012	Urine	Human	SAMN08513453	ARLG-2073_biosample	USA	SRR6710027.fasta	1	7
5f492ea2677a5531a524762f	SRR6710147	SRR6710147.fasta	SRR6710147.fasta	1	2012	Urine	Human	SAMN08513451	ARLG-2097_biosample	USA	SRR6710147.fasta	1	16
5f49a1e6677a554dea247fce	SRR6710150	SRR6710150.fasta	SRR6710150.fasta	1	2012	Urine	Human	SAMN08513449	ARLG-2104_biosample	USA	SRR6710150.fasta	1	17
5f4a221ef87f39303b91f830	SRR6763647	SRR6763647.fasta	SRR6763647.fasta	1	2012	Urine	Human	SAMN08579713	ARLG-1991_bio	USA	SRR6763647.fasta	1	13
5f49cf1864435fccf8747cdc	SRR6763648	SRR6763648.fasta	SRR6763648.fasta	1	2012	Urine	Human	SAMN08579714	ARLG-1989_bio	USA	SRR6763648.fasta	1	5
5f485ec0677a554fac2465e3	SRR6763649	SRR6763649.fasta	SRR6763649.fasta	1	2012	Urine	Human	SAMN08579715	ARLG-1985_bio	USA	SRR6763649.fasta	1	12
5f48c34f64435fd28e745d1e	SRR6763652	SRR6763652.fasta	SRR6763652.fasta	1	2012	Urine	Human	SAMN08579716	ARLG-1982_bio	USA	SRR6763652.fasta	1	5
5f491c85677a55814224747a	SRR6763698	SRR6763698.fasta	SRR6763698.fasta	1	2012	Urine	Human	SAMN08579710	ARLG-2050_bio	USA	SRR6763698.fasta	1	8
5f4a2150677a55eb52248905	SRR6763700	SRR6763700.fasta	SRR6763700.fasta	1	2012	Urine	Human	SAMN08579708	ARLG-2076_bio	USA	SRR6763700.fasta	1	5
5f4a12dbf87f39431d91f745	SRR6763701	SRR6763701.fasta	SRR6763701.fasta	1	2012	Urine	Human	SAMN08579711	ARLG-2034_bio	USA	SRR6763701.fasta	1	16
5f49e2bf64435fb432747e6c	SRR6763784	SRR6763784.fasta	SRR6763784.fasta	1	2012	Urine	Human	SAMN08579706	ARLG-2096_bio	USA	SRR6763784.fasta	1	11
5f49b4fa64435fc2e5747ab7	SRR6763785	SRR6763785.fasta	SRR6763785.fasta	1	2012	Urine	Human	SAMN08579705	ARLG-2101_bio	USA	SRR6763785.fasta	1	12
5f49e3a164435f6f31747e8f	SRR6763786	SRR6763786.fasta	SRR6763786.fasta	1	2012	Urine	Human	SAMN08579707	ARLG-2077_bio	USA	SRR6763786.fasta	1	11
5f490534677a55831e24725a	SRR6763788	SRR6763788.fasta	SRR6763788.fasta	1	2012	Urine	Human	SAMN08579701	ARLG-2117_bio	USA	SRR6763788.fasta	1	8
5f49191b64435f205b746cef	SRR6763791	SRR6763791.fasta	SRR6763791.fasta	1	2012	Urine	Human	SAMN08579702	ARLG-2108_bio	USA	SRR6763791.fasta	1	14
5f499e3ff87f39507491ee31	SRR6763994	SRR6763994.fasta	SRR6763994.fasta	1	2012	Urine	Human	SAMN08579655	ARLG-2579_bio	USA	SRR6763994.fasta	1	8
5f49e2b3f87f395fb391f385	SRR9858699	SRR9858699.fasta	SRR9858699.fasta	1	2012	Urine	Human	SAMN12392849	NR5447	USA	SRR9858699.fasta	1	18
5f492f55677a555f8e247665	SRR9858784	SRR9858784.fasta	SRR9858784.fasta	1	2012	Urine	Human	SAMN12392825	NR5438	USA	SRR9858784.fasta	1	18
5f488341f87f3935c691ce57	SRR9858788	SRR9858788.fasta	SRR9858788.fasta	1	2012	Urine	Human	SAMN12392820	NR5066	USA	SRR9858788.fasta	1	18
5f49db3ef87f3922b191f2af	SRR9858840	SRR9858840.fasta	SRR9858840.fasta	1	2012	Urine	Human	SAMN12392816	NR5064	USA	SRR9858840.fasta	1	18
5f48cb3d64435fccff745dc1	SRR9858845	SRR9858845.fasta	SRR9858845.fasta	1	2012	Urine	Human	SAMN12392823	NR5437	USA	SRR9858845.fasta	1	11
5f49c168f87f39b3b591f0cb	SRR9858944	SRR9858944.fasta	SRR9858944.fasta	1	2012	Urine	Human	SAMN12392855	NR5082	USA	SRR9858944.fasta	1	17
5f47c453677a55673624593b	SRR9858963	SRR9858963.fasta	SRR9858963.fasta	1	2012	Urine	Human	SAMN12392818	NR5434	USA	SRR9858963.fasta	1	16
5f495e33677a55e76b247a44	ERR349749	ERR349749.fasta	ERR349749.fasta	1	2012	UVC tip	Human	SAMEA2072909	50-sc-2013-05-22T14:16:53Z-1634975	Nepal	ERR349749.fasta	1	19
5f486e5e677a551e85246777	ERR349765	ERR349765.fasta	ERR349765.fasta	1	2012	UVC tip	Human	SAMEA2072920	127-sc-2013-05-22T14:17:12Z-1634991	Nepal	ERR349765.fasta	1	19
5f47d40a64435f693a7447dd	SRR1167028	SRR1167028.fasta	SRR1167028.fasta	1	2012	Wound	Human	SAMN02631081	1831	USA	SRR1167028.fasta	1	8
5f47da3af87f391dc591c208	SRR5385461	SRR5385461.fasta	SRR5385461.fasta	1	2012	Wound	Human	SAMN06437522	KPN564	USA	SRR5385461.fasta	1	18
5f4967ef677a559007247b35	SRR5385463	SRR5385463.fasta	SRR5385463.fasta	1	2012	Wound	Human	SAMN06437520	KPN561	USA	SRR5385463.fasta	1	10
5f47d701f87f394e9c91c19c	SRR5385471	SRR5385471.fasta	SRR5385471.fasta	1	2012	Wound	Human	SAMN06437512	KPN553	USA	SRR5385471.fasta	1	25
5f48cb4664435f0cf0745dc5	SRR5385527	SRR5385527.fasta	SRR5385527.fasta	1	2012	Wound	Human	SAMN06437456	KPN470	USA	SRR5385527.fasta	1	19
5f48f090677a55de422470e2	SRR5385536	SRR5385536.fasta	SRR5385536.fasta	1	2012	Wound	Human	SAMN06437447	KPN461	USA	SRR5385536.fasta	1	11
5f49a5d5677a5516d2248030	SRR5386163	SRR5386163.fasta	SRR5386163.fasta	1	2012	Wound	Human	SAMN06437441	KPN451	USA	SRR5386163.fasta	1	12
5f4a2971677a55a43b2489a7	SRR5386170	SRR5386170.fasta	SRR5386170.fasta	1	2012	Wound	Human	SAMN06437434	KPN444	USA	SRR5386170.fasta	1	13
5f47e1b6f87f39520891c2d1	SRR5386177	SRR5386177.fasta	SRR5386177.fasta	1	2012	Wound	Human	SAMN06437427	KPN437	USA	SRR5386177.fasta	1	13
5f49ff74f87f39535291f5a8	SRR5386215	SRR5386215.fasta	SRR5386215.fasta	1	2012	Wound	Human	SAMN06437389	KPN397	USA	SRR5386215.fasta	1	13
5f49edda64435f547d747f49	SRR5386229	SRR5386229.fasta	SRR5386229.fasta	1	2012	Wound	Human	SAMN06437375	KPN382	USA	SRR5386229.fasta	1	12
5f498cd1677a555c66247dd7	SRR5386237	SRR5386237.fasta	SRR5386237.fasta	1	2012	Wound	Human	SAMN06437367	KPN374	USA	SRR5386237.fasta	1	14
5f49593164435f645674735a	SRR5386255	SRR5386255.fasta	SRR5386255.fasta	1	2012	Wound	Human	SAMN06437350	KPN357	USA	SRR5386255.fasta	1	15
5f4a163c64435f864b7481fd	SRR5386260	SRR5386260.fasta	SRR5386260.fasta	1	2012	Wound	Human	SAMN06437345	KPN350	USA	SRR5386260.fasta	1	11
5f49d098677a555b6024834d	SRR5386263	SRR5386263.fasta	SRR5386263.fasta	1	2012	Wound	Human	SAMN06437342	KPN346	USA	SRR5386263.fasta	1	13
5f4908fb677a55291f2472b2	SRR5386269	SRR5386269.fasta	SRR5386269.fasta	1	2012	Wound	Human	SAMN06437336	KPN338	USA	SRR5386269.fasta	1	9
5f491c82f87f39393991e32d	SRR5386274	SRR5386274.fasta	SRR5386274.fasta	1	2012	Wound	Human	SAMN06437331	KPN332	USA	SRR5386274.fasta	1	8
5f48f2f8f87f39268991e020	SRR5386285	SRR5386285.fasta	SRR5386285.fasta	1	2012	Wound	Human	SAMN06437320	KPN320	USA	SRR5386285.fasta	1	21
5f48f57e677a55c90624713b	SRR5386362	SRR5386362.fasta	SRR5386362.fasta	1	2012	Wound	Human	SAMN06437243	KPN237	USA	SRR5386362.fasta	1	11
5f48f6f2677a55a947247173	SRR5386391	SRR5386391.fasta	SRR5386391.fasta	1	2012	Wound	Human	SAMN06437214	KPN205	USA	SRR5386391.fasta	1	13
5f490f1364435ffda374634f	SRR5386429	SRR5386429.fasta	SRR5386429.fasta	1	2012	Wound	Human	SAMN06437176	KPN159	USA	SRR5386429.fasta	1	13
5f48fffdf87f39350991e0ff	SRR6710023	SRR6710023.fasta	SRR6710023.fasta	1	2012	Wound	Human	SAMN08513456	ARLG-2057_biosample	USA	SRR6710023.fasta	1	16
5f486b69677a5508fe24672a	SRR6763699	SRR6763699.fasta	SRR6763699.fasta	1	2012	Wound	Human	SAMN08579709	ARLG-2059_bio	USA	SRR6763699.fasta	1	8
5f494961677a559a1f247890	SRR9858847	SRR9858847.fasta	SRR9858847.fasta	1	2012	Wound	Human	SAMN12392833	NR5442	USA	SRR9858847.fasta	1	18
5f48740364435fbfc87456a8	ERR264515	ERR264515.fasta	ERR264515.fasta	1	2012	Wound exudate	Human	SAMEA1877801	ERS201955	Spain	ERR264515.fasta	1	16
5f49fe3364435fc520748073	ERR264530	ERR264530.fasta	ERR264530.fasta	1	2012	Wound exudate	Human	SAMEA1877772	ERS201970	Spain	ERR264530.fasta	1	14
5f47efb8f87f396ffb91c426	ERR1761498	ERR1761498.fasta	ERR1761498.fasta	1	2012	Wound swab	Human	SAMEA29233168	1128	Germany	ERR1761498.fasta	1	15
5f4904ac64435f166b746279	ERR1761547	ERR1761547.fasta	ERR1761547.fasta	1	2012	Wound swab	Human	SAMEA29269918	243	Germany	ERR1761547.fasta	1	12
5f4921b764435f4fdd746d92	ERR1761549	ERR1761549.fasta	ERR1761549.fasta	1	2012	Wound swab	Human	SAMEA29271418	245	Germany	ERR1761549.fasta	1	23
5f48bf04f87f39c7e291dbba	ERR349818	ERR349818.fasta	ERR349818.fasta	1	2012	Wound swab	Human	SAMEA2073312	434-sc-2013-05-22T14:18:07Z-1635044	Nepal	ERR349818.fasta	1	6
5f48833cf87f39b03191ce55	ERR2319944	ERR2319944.fasta	ERR2319944.fasta	1	2012	Wound, pus	Human	SAMEA104428988	KPMAH-3	France	ERR2319944.fasta	1	11
5f2d9213f7578a44eca387e0	ERR4795590	ERR4795590.fasta	ERR4795590.fasta	1	2013	Abdomen	Human	SAMEA6375380	RB 790	Colombia	ERR4795590.fasta	1	16
5f2d9213f7578a7e87a387b2	ERR4795871	ERR4795871.fasta	ERR4795871.fasta	1	2013	Abdominal	Human	SAMEA6425512	RB 514-2	Colombia	ERR4795871.fasta	1	16
5f47f247677a55f3d9245d34	SRR9858759	SRR9858759.fasta	SRR9858759.fasta	1	2013	Abdominal	Human	SAMN12392915	NR5111	USA	SRR9858759.fasta	1	6
5f48b7e964435fcf17745c14	SRR9858902	SRR9858902.fasta	SRR9858902.fasta	1	2013	Abdominal	Human	SAMN12392884	NR5096	USA	SRR9858902.fasta	1	11
5f4800e9f87f396b1a91c574	SRR9858908	SRR9858908.fasta	SRR9858908.fasta	1	2013	Abdominal	Human	SAMN12392862	NR5083	USA	SRR9858908.fasta	1	16
5f489b8564435f48b07459b8	SRR9858960	SRR9858960.fasta	SRR9858960.fasta	1	2013	Abdominal	Human	SAMN12392866	NR5086	USA	SRR9858960.fasta	1	14
5f48e32df87f396fdf91dec3	SRR9858965	SRR9858965.fasta	SRR9858965.fasta	1	2013	Abdominal	Human	SAMN12392871	NR5088	USA	SRR9858965.fasta	1	14
5f48b7e064435f1889745c0c	SRR2724123	SRR2724123.fasta	SRR2724123.fasta	1	2013	Abdominal drain tube	Human	SAMN04158315	50752501	Norway	SRR2724123.fasta	1	24
5f2d9213f7578a0d1fa387ee	ERR4795449	ERR4795449.fasta	ERR4795449.fasta	1	2013	Abdominal fluid	Human	SAMEA5855769	RB 860	Colombia	ERR4795449.fasta	1	12
5f2d9213f7578a7d0da387e6	ERR4795645	ERR4795645.fasta	ERR4795645.fasta	1	2013	Abdominal fluid	Human	SAMEA6375383	RB 808	Colombia	ERR4795645.fasta	1	16
5f2d9213f7578ae097a387ef	ERR4795658	ERR4795658.fasta	ERR4795658.fasta	1	2013	Abdominal fluid	Human	SAMEA6375389	RB 861	Colombia	ERR4795658.fasta	1	16
5f48d211f87f395efe91dd45	SRR1196718	SRR1196718.fasta	SRR1196718.fasta	1	2013	ABSC	Human	SAMN02581329	Klebsiella pneumoniae CHS 27	USA	SRR1196718.fasta	1	17
5f3a6c592ff7d2d02785cba1	ERR1852958	ERR1852958.fasta	ERR1852958.fasta	1	2013	Abscess	Human	SAMEA4532074	ERS1431253	Philippines	ERR1852958.fasta	1	20
5f487d4a64435fbd9d745762	SRR1196805	SRR1196805.fasta	SRR1196805.fasta	1	2013	Abscess	Human	SAMN02581350	Klebsiella pneumoniae CHS 48	USA	SRR1196805.fasta	1	11
5f487b0ef87f39dc7291cdfc	SRR5385793	SRR5385793.fasta	SRR5385793.fasta	1	2013	Abscess	Human	SAMN06437912	KPN1036	USA	SRR5385793.fasta	1	3
5f47c839f87f396b0591c091	SRR5385849	SRR5385849.fasta	SRR5385849.fasta	1	2013	Abscess	Human	SAMN06437856	KPN965	USA	SRR5385849.fasta	1	10
5f49725d64435fabe4747585	SRR5385896	SRR5385896.fasta	SRR5385896.fasta	1	2013	Abscess	Human	SAMN06437809	KPN916	USA	SRR5385896.fasta	1	13
5f47cc7df87f39523f91c0dd	SRR5386507	SRR5386507.fasta	SRR5386507.fasta	1	2013	Abscess	Human	SAMN06437723	KPN818	USA	SRR5386507.fasta	1	14
5f492a1d677a553ca42475c5	SRR5386528	SRR5386528.fasta	SRR5386528.fasta	1	2013	Abscess	Human	SAMN06437702	KPN793	USA	SRR5386528.fasta	1	13
5f492d48677a553cbe247617	SRR5387017	SRR5387017.fasta	SRR5387017.fasta	1	2013	Abscess	Human	SAMN06437607	KPN688	USA	SRR5387017.fasta	1	7
5f48dc4064435f5b22745f4e	SRR7160680	SRR7160680.fasta	SRR7160680.fasta	1	2013	Abscess	Human	SAMN09205460	MMMOSAM:a5d5fb99-e8db-4412-875e-8b0ea8acec30	USA	SRR7160680.fasta	1	12
5f4917d864435f1340746cc3	SRR1196796	SRR1196796.fasta	SRR1196796.fasta	1	2013	Asidic	Human	SAMN02581341	Klebsiella pneumoniae CHS 39	USA	SRR1196796.fasta	1	18
5f49b616677a550cdd248164	SRR9208897	SRR9208897.fasta	SRR9208897.fasta	1	2013	Aspirate	Human	SAMN11878534	2019 Sample 191	Russia	SRR9208897.fasta	1	4
5f47e730677a5566f7245c1f	SRR9208902	SRR9208902.fasta	SRR9208902.fasta	1	2013	Aspirate	Human	SAMN11878529	2019 Sample 186	Russia	SRR9208902.fasta	1	19
5f48602164435f099c745544	ERR1761472	ERR1761472.fasta	ERR1761472.fasta	1	2013	Axillary swab	Human	SAMEA29213668	1102	Germany	ERR1761472.fasta	1	11
5f496dd1677a5582ea247bbd	SRR5082459	SRR5082459.fasta	SRR5082459.fasta	1	2013	BAL	Human	SAMN06112218	AUSMDU00003493_S11_L001	Australia	SRR5082459.fasta	1	15
5f4896b164435f470974594b	SRR1655373	SRR1655373.fasta	SRR1655373.fasta	1	2013	BAL	Human	SAMN03197141	1183_KPNE	USA	SRR1655373.fasta	1	4
5f48819b677a5504d02468c1	SRR1656381	SRR1656381.fasta	SRR1656381.fasta	1	2013	BAL	Human	SAMN03198149	930_KPNE	USA	SRR1656381.fasta	1	4
5f47be2f64435f55c07445ac	SRR3222121	SRR3222121.fasta	SRR3222121.fasta	1	2013	BAL	Human	SAMN04448238	DHQP1400343	USA	SRR3222121.fasta	1	4
5f4994cf677a553332247e8e	SRR9217795	SRR9217795.fasta	SRR9217795.fasta	1	2013	Bile	Human	SAMN11979522	ENT840	Singapore	SRR9217795.fasta	1	7
5f48fba6677a554fad2471ca	SRR9217883	SRR9217883.fasta	SRR9217883.fasta	1	2013	Bile	Human	SAMN11979524	ENT571	Singapore	SRR9217883.fasta	1	6
5f47c01064435f54ca7445ed	SRR5385892	SRR5385892.fasta	SRR5385892.fasta	1	2013	Bile	Human	SAMN06437813	KPN921	USA	SRR5385892.fasta	1	2
5f49f93a677a55e1c52485f0	SRR1159343	SRR1159343.fasta	SRR1159343.fasta	1	2013	Bile (fluid)	Human	SAMN02581395	Klebsiella pneumoniae MGH 63	USA	SRR1159343.fasta	1	17
5f47d1a1f87f39537391c117	SRR1196666	SRR1196666.fasta	SRR1196666.fasta	1	2013	Bile (fluid)	Human	SAMN02581397	Klebsiella pnuemoniae MGH 65	USA	SRR1196666.fasta	1	19
5f4913a164435fff51746c46	SRR5082332	SRR5082332.fasta	SRR5082332.fasta	1	2013	Blood	Human	SAMN06112134	AS15_C4PNMANXX_TAAGGCGA-GTAAGGAG_L006	Australia	SRR5082332.fasta	1	4
5f49115864435f15ff746381	SRR5082338	SRR5082338.fasta	SRR5082338.fasta	1	2013	Blood	Human	SAMN06112135	AS16_C4PNMANXX_CGTACTAG-GTAAGGAG_L006	Australia	SRR5082338.fasta	1	4
5f4921a8f87f39d64b91e3ed	SRR5082482	SRR5082482.fasta	SRR5082482.fasta	1	2013	Blood	Human	SAMN06112236	AUSMDU00003482_S14_L001	Australia	SRR5082482.fasta	1	17
5f49d2d3f87f39a63891f21f	SRR7345600	SRR7345600.fasta	SRR7345600.fasta	1	2013	Blood	Human	SAMN09428140	13GNB-348	Australia	SRR7345600.fasta	1	15
5f487803677a551b7b24680c	SRR7345601	SRR7345601.fasta	SRR7345601.fasta	1	2013	Blood	Human	SAMN09428139	13GNB-317	Australia	SRR7345601.fasta	1	13
5f499c72677a55ed68247f6a	SRR7345603	SRR7345603.fasta	SRR7345603.fasta	1	2013	Blood	Human	SAMN09428141	13GNB-468	Australia	SRR7345603.fasta	1	11
5f49b96964435f50e9747b0e	ERR1514862	ERR1514862.fasta	ERR1514862.fasta	1	2013	Blood	Human	SAMEA3727628	EuSCAPE_BE038	Belgium	ERR1514862.fasta	1	15
5f497fda677a552dc0247d1b	ERR1514867	ERR1514867.fasta	ERR1514867.fasta	1	2013	Blood	Human	SAMEA3727633	EuSCAPE_BE043	Belgium	ERR1514867.fasta	1	4
5f498b6c64435f1738747785	ERR1514886	ERR1514886.fasta	ERR1514886.fasta	1	2013	Blood	Human	SAMEA3727652	EuSCAPE_BE063	Belgium	ERR1514886.fasta	1	12
5f48fe7c64435f511e7461f7	ERR1514990	ERR1514990.fasta	ERR1514990.fasta	1	2013	Blood	Human	SAMEA3727598	EuSCAPE_BE008	Belgium	ERR1514990.fasta	1	15
5f48dc2a64435f0667745f3a	SRR10490443	SRR10490443.fasta	SRR10490443.fasta	1	2013	Blood	Human	SAMN12731981	N16-03145	Canada	SRR10490443.fasta	1	14
5f489c1c677a550574246aae	SRR10490445	SRR10490445.fasta	SRR10490445.fasta	1	2013	Blood	Human	SAMN12731984	N16-03148	Canada	SRR10490445.fasta	1	14
5f4989b2f87f39106591ed1e	SRR10491528	SRR10491528.fasta	SRR10491528.fasta	1	2013	Blood	Human	SAMN12731991	N16-03155	Canada	SRR10491528.fasta	1	19
5f491e00f87f39163e91e373	SRR10491529	SRR10491529.fasta	SRR10491529.fasta	1	2013	Blood	Human	SAMN12731990	N16-03154	Canada	SRR10491529.fasta	1	20
5f4a22bff87f3919ae91f840	SRR10491530	SRR10491530.fasta	SRR10491530.fasta	1	2013	Blood	Human	SAMN12731986	N16-03150	Canada	SRR10491530.fasta	1	9
5f47e1a964435f59e9744b7d	SRR10491531	SRR10491531.fasta	SRR10491531.fasta	1	2013	Blood	Human	SAMN12731992	N16-03156	Canada	SRR10491531.fasta	1	11
5f49b6c5677a55351b248185	SRR11108933	SRR11108933.fasta	SRR11108933.fasta	1	2013	Blood	Human	SAMN14132405	DMG1700368	China	SRR11108933.fasta	1	19
5f2d9213f7578a87cca38793	ERR4795387	ERR4795387.fasta	ERR4795387.fasta	1	2013	Blood	Human	SAMEA5855730	RB 160	Colombia	ERR4795387.fasta	1	13
5f2d9213f7578a0cfaa38795	ERR4795388	ERR4795388.fasta	ERR4795388.fasta	1	2013	Blood	Human	SAMEA5855732	RB 163	Colombia	ERR4795388.fasta	1	15
5f2d9213f7578a4f5fa387c2	ERR4795440	ERR4795440.fasta	ERR4795440.fasta	1	2013	Blood	Human	SAMEA5855755	RB 632	Colombia	ERR4795440.fasta	1	13
5f2d9213f7578a5b22a387e1	ERR4795447	ERR4795447.fasta	ERR4795447.fasta	1	2013	Blood	Human	SAMEA5855766	RB 795	Colombia	ERR4795447.fasta	1	5
5f2d9213f7578a7672a3879b	ERR4795558	ERR4795558.fasta	ERR4795558.fasta	1	2013	Blood	Human	SAMEA5976632	RB 190	Colombia	ERR4795558.fasta	1	12
5f2d9213f7578acdf0a387ea	ERR4795652	ERR4795652.fasta	ERR4795652.fasta	1	2013	Blood	Human	SAMEA6375393	RB 831	Colombia	ERR4795652.fasta	1	17
5f2d9213f7578aafcca387f0	ERR4795660	ERR4795660.fasta	ERR4795660.fasta	1	2013	Blood	Human	SAMEA6375390	RB 863	Colombia	ERR4795660.fasta	1	10
5f2d9213f7578ac8e9a387d4	ERR4795812	ERR4795812.fasta	ERR4795812.fasta	1	2013	Blood	Human	SAMEA6375369	RB 734	Colombia	ERR4795812.fasta	1	13
5f2d9213f7578a6313a387d5	ERR4795815	ERR4795815.fasta	ERR4795815.fasta	1	2013	Blood	Human	SAMEA6375371	RB 740	Colombia	ERR4795815.fasta	1	13
5f2d9213f7578a565fa387a2	ERR4795828	ERR4795828.fasta	ERR4795828.fasta	1	2013	Blood	Human	SAMEA6425113	RB 219	Colombia	ERR4795828.fasta	1	14
5f2d9213f7578a47dca387bb	ERR4795835	ERR4795835.fasta	ERR4795835.fasta	1	2013	Blood	Human	SAMEA6425118	RB 604-1	Colombia	ERR4795835.fasta	1	10
5f2d9213f7578a6167a38794	ERR4795868	ERR4795868.fasta	ERR4795868.fasta	1	2013	Blood	Human	SAMEA6425507	RB 161	Colombia	ERR4795868.fasta	1	14
5f48e5b1677a558195246fe0	ERR1415677	ERR1415677.fasta	ERR1415677.fasta	1	2013	Blood	Human	SAMEA3721022	EuSCAPE_HR020	Croatia	ERR1415677.fasta	1	13
5f49cb51f87f39e49091f194	ERR1415683	ERR1415683.fasta	ERR1415683.fasta	1	2013	Blood	Human	SAMEA3721037	EuSCAPE_HR027	Croatia	ERR1415683.fasta	1	4
5f4a0f91f87f39e0a591f6f5	ERR1415685	ERR1415685.fasta	ERR1415685.fasta	1	2013	Blood	Human	SAMEA3721043	EuSCAPE_HR030	Croatia	ERR1415685.fasta	1	8
5f489554f87f39fdf691d84d	ERR1415728	ERR1415728.fasta	ERR1415728.fasta	1	2013	Blood	Human	SAMEA3721109	EuSCAPE_HR077	Croatia	ERR1415728.fasta	1	4
5f49e66f677a55f0c0248466	ERR1415734	ERR1415734.fasta	ERR1415734.fasta	1	2013	Blood	Human	SAMEA3721115	EuSCAPE_HR083	Croatia	ERR1415734.fasta	1	8
5f49dd85f87f398b5091f2e6	ERR1415739	ERR1415739.fasta	ERR1415739.fasta	1	2013	Blood	Human	SAMEA3721121	EuSCAPE_HR089	Croatia	ERR1415739.fasta	1	6
5f4860b8f87f391fb191cc44	ERR1334636	ERR1334636.fasta	ERR1334636.fasta	1	2013	Blood	Human	SAMEA3649794	EuSCAPE_DK005	Denmark	ERR1334636.fasta	1	5
5f496dda677a55b3df247bc4	SRR12010077	SRR12010077.fasta	SRR12010077.fasta	1	2013	Blood	Human	SAMN15233235	K90	Egypt	SRR12010077.fasta	1	9
5f49b1baf87f39a0f591efd8	SRR12010078	SRR12010078.fasta	SRR12010078.fasta	1	2013	Blood	Human	SAMN15233234	K75	Egypt	SRR12010078.fasta	1	9
5f49be47f87f39cfac91f089	ERR1204834	ERR1204834.fasta	ERR1204834.fasta	1	2013	Blood	Human	SAMEA3499916	EuSCAPE_EE012	Estonia	ERR1204834.fasta	1	4
5f4862c664435fa787745598	ERR1204878	ERR1204878.fasta	ERR1204878.fasta	1	2013	Blood	Human	SAMEA3499995	EuSCAPE_FR013	France	ERR1204878.fasta	1	4
5f47ca5e64435f0e81744714	ERR1205073	ERR1205073.fasta	ERR1205073.fasta	1	2013	Blood	Human	SAMEA3500056	EuSCAPE_FR070	France	ERR1205073.fasta	1	16
5f488a2d64435fb597745860	ERR1216978	ERR1216978.fasta	ERR1216978.fasta	1	2013	Blood	Human	SAMEA3512059	EuSCAPE_DE032	Germany	ERR1216978.fasta	1	17
5f49cd53677a55d09b24831e	ERR1217000	ERR1217000.fasta	ERR1217000.fasta	1	2013	Blood	Human	SAMEA3512081	EuSCAPE_DE054	Germany	ERR1217000.fasta	1	12
5f490ac7677a55e73d2472da	ERR1289751	ERR1289751.fasta	ERR1289751.fasta	1	2013	Blood	Human	SAMEA3649646	EuSCAPE_GR030	Greece	ERR1289751.fasta	1	13
5f487a6c677a55e64b246844	ERR1289765	ERR1289765.fasta	ERR1289765.fasta	1	2013	Blood	Human	SAMEA3649676	EuSCAPE_GR057	Greece	ERR1289765.fasta	1	9
5f48b635677a557e09246c5f	ERR1334418	ERR1334418.fasta	ERR1334418.fasta	1	2013	Blood	Human	SAMEA3649587	EuSCAPE_GR001	Greece	ERR1334418.fasta	1	10
5f47d08564435f4d94744788	ERR1334442	ERR1334442.fasta	ERR1334442.fasta	1	2013	Blood	Human	SAMEA3649669	EuSCAPE_GR050	Greece	ERR1334442.fasta	1	7
5f4920e1f87f394dbf91e3db	ERR1334472	ERR1334472.fasta	ERR1334472.fasta	1	2013	Blood	Human	SAMEA3649731	EuSCAPE_GR112	Greece	ERR1334472.fasta	1	9
5f48df78f87f39263691de41	ERR1334473	ERR1334473.fasta	ERR1334473.fasta	1	2013	Blood	Human	SAMEA3649732	EuSCAPE_GR113	Greece	ERR1334473.fasta	1	7
5f49daaa677a55f7742483ea	ERR1334598	ERR1334598.fasta	ERR1334598.fasta	1	2013	Blood	Human	SAMEA3649734	EuSCAPE_GR115	Greece	ERR1334598.fasta	1	4
5f48e96cf87f39157f91df5e	ERR1334611	ERR1334611.fasta	ERR1334611.fasta	1	2013	Blood	Human	SAMEA3649766	EuSCAPE_GR147	Greece	ERR1334611.fasta	1	11
5f484f47677a556fce24645d	SRR8607457	SRR8607457.fasta	SRR8607457.fasta	1	2013	Blood	Human	SAMN04868730	10_GR_13	Greece	SRR8607457.fasta	1	14
5f49d2ddf87f3941ce91f22d	ERR1228268	ERR1228268.fasta	ERR1228268.fasta	1	2013	Blood	Human	SAMEA3538778	EuSCAPE_HU021	Hungary	ERR1228268.fasta	1	14
5f485e18677a5503d22465bb	ERR1228271	ERR1228271.fasta	ERR1228271.fasta	1	2013	Blood	Human	SAMEA3538992	EuSCAPE_HU024	Hungary	ERR1228271.fasta	1	16
5f49037ff87f391ce591e172	SRR8365893	SRR8365893.fasta	SRR8365893.fasta	1	2013	Blood	Human	SAMN10639736	Klebsiella pneumoniae ST11 Kpn115	Hungary	SRR8365893.fasta	1	11
5f4884bf64435f386374581f	SRR8365895	SRR8365895.fasta	SRR8365895.fasta	1	2013	Blood	Human	SAMN10639737	Klebsiella pneumoniae ST11 Kpn125	Hungary	SRR8365895.fasta	1	15
5f2d9213f7578ad3c4a38a51	ERR4784769	ERR4784769.fasta	ERR4784769.fasta	1	2013	Blood	Human	SAMEA6507283	G18255545	India	ERR4784769.fasta	1	16
5f493263f87f39ccc991e590	ERR1514955	ERR1514955.fasta	ERR1514955.fasta	1	2013	Blood	Human	SAMEA3727563	EuSCAPE_IE013	Ireland	ERR1514955.fasta	1	5
5f48bac2f87f392a6291db49	ERR1217090	ERR1217090.fasta	ERR1217090.fasta	1	2013	Blood	Human	SAMEA3538462	EuSCAPE_IL004	Israel	ERR1217090.fasta	1	14
5f48bac1677a557bf9246cbb	ERR1217153	ERR1217153.fasta	ERR1217153.fasta	1	2013	Blood	Human	SAMEA3538527	EuSCAPE_IL070	Israel	ERR1217153.fasta	1	12
5f49171764435f025f746cb4	ERR1541565	ERR1541565.fasta	ERR1541565.fasta	1	2013	Blood	Human	SAMEA3729926	EuSCAPE_IL069	Israel	ERR1541565.fasta	1	16
5f496f87677a55016e247bdf	ERR1217212	ERR1217212.fasta	ERR1217212.fasta	1	2013	Blood	Human	SAMEA3538586	EuSCAPE_IT025	Italy	ERR1217212.fasta	1	4
5f4a1a4e64435fa683748268	ERR1217213	ERR1217213.fasta	ERR1217213.fasta	1	2013	Blood	Human	SAMEA3538587	EuSCAPE_IT026	Italy	ERR1217213.fasta	1	14
5f49f088677a553202248551	ERR1217215	ERR1217215.fasta	ERR1217215.fasta	1	2013	Blood	Human	SAMEA3538589	EuSCAPE_IT028	Italy	ERR1217215.fasta	1	14
5f48fe8264435fce237461fc	ERR1217218	ERR1217218.fasta	ERR1217218.fasta	1	2013	Blood	Human	SAMEA3538593	EuSCAPE_IT032	Italy	ERR1217218.fasta	1	14
5f49260264435f5014746dec	ERR1217223	ERR1217223.fasta	ERR1217223.fasta	1	2013	Blood	Human	SAMEA3538598	EuSCAPE_IT037	Italy	ERR1217223.fasta	1	3
5f4a2592677a55804e24896a	ERR1217224	ERR1217224.fasta	ERR1217224.fasta	1	2013	Blood	Human	SAMEA3538599	EuSCAPE_IT038	Italy	ERR1217224.fasta	1	12
5f48d73c677a551c6e246ee6	ERR1217227	ERR1217227.fasta	ERR1217227.fasta	1	2013	Blood	Human	SAMEA3515073	EuSCAPE_IT041	Italy	ERR1217227.fasta	1	4
5f49988c64435f6284747897	ERR1217228	ERR1217228.fasta	ERR1217228.fasta	1	2013	Blood	Human	SAMEA3515074	EuSCAPE_IT042	Italy	ERR1217228.fasta	1	13
5f493dbe64435f291b747077	ERR1217229	ERR1217229.fasta	ERR1217229.fasta	1	2013	Blood	Human	SAMEA3515075	EuSCAPE_IT043	Italy	ERR1217229.fasta	1	4
5f489aa5f87f39370391d890	ERR1217230	ERR1217230.fasta	ERR1217230.fasta	1	2013	Blood	Human	SAMEA3515076	EuSCAPE_IT044	Italy	ERR1217230.fasta	1	13
5f49cf1bf87f39817591f1b6	ERR1217232	ERR1217232.fasta	ERR1217232.fasta	1	2013	Blood	Human	SAMEA3515078	EuSCAPE_IT046	Italy	ERR1217232.fasta	1	14
5f49cbe164435f087a747c93	ERR1217234	ERR1217234.fasta	ERR1217234.fasta	1	2013	Blood	Human	SAMEA3515080	EuSCAPE_IT048	Italy	ERR1217234.fasta	1	13
5f49b78864435f2f68747ac8	ERR1217235	ERR1217235.fasta	ERR1217235.fasta	1	2013	Blood	Human	SAMEA3515081	EuSCAPE_IT049	Italy	ERR1217235.fasta	1	13
5f491c8d677a5578e8247481	ERR1217236	ERR1217236.fasta	ERR1217236.fasta	1	2013	Blood	Human	SAMEA3515082	EuSCAPE_IT050	Italy	ERR1217236.fasta	1	4
5f49ec2c677a55f3442484e9	ERR1217237	ERR1217237.fasta	ERR1217237.fasta	1	2013	Blood	Human	SAMEA3515083	EuSCAPE_IT051	Italy	ERR1217237.fasta	1	14
5f49d099f87f390ba991f1e1	ERR1217241	ERR1217241.fasta	ERR1217241.fasta	1	2013	Blood	Human	SAMEA3515087	EuSCAPE_IT056	Italy	ERR1217241.fasta	1	9
5f48ee4f64435f7400746080	ERR1217244	ERR1217244.fasta	ERR1217244.fasta	1	2013	Blood	Human	SAMEA3515090	EuSCAPE_IT058	Italy	ERR1217244.fasta	1	16
5f487646f87f39fcc491cdc4	ERR1217253	ERR1217253.fasta	ERR1217253.fasta	1	2013	Blood	Human	SAMEA3515099	EuSCAPE_IT068	Italy	ERR1217253.fasta	1	15
5f49a285f87f39016b91ee7f	ERR1217254	ERR1217254.fasta	ERR1217254.fasta	1	2013	Blood	Human	SAMEA3515100	EuSCAPE_IT070	Italy	ERR1217254.fasta	1	27
5f493650677a55ddbc2476fd	ERR1217255	ERR1217255.fasta	ERR1217255.fasta	1	2013	Blood	Human	SAMEA3515101	EuSCAPE_IT071	Italy	ERR1217255.fasta	1	21
5f493a71f87f3951a991e684	ERR1217264	ERR1217264.fasta	ERR1217264.fasta	1	2013	Blood	Human	SAMEA3515110	EuSCAPE_IT081	Italy	ERR1217264.fasta	1	5
5f48bc3164435f3e3a745c83	ERR1217274	ERR1217274.fasta	ERR1217274.fasta	1	2013	Blood	Human	SAMEA3515121	EuSCAPE_IT092	Italy	ERR1217274.fasta	1	15
5f48683564435f836b7455e7	ERR1217278	ERR1217278.fasta	ERR1217278.fasta	1	2013	Blood	Human	SAMEA3515128	EuSCAPE_IT099	Italy	ERR1217278.fasta	1	3
5f49139564435f173d746c36	ERR1217283	ERR1217283.fasta	ERR1217283.fasta	1	2013	Blood	Human	SAMEA3515133	EuSCAPE_IT104	Italy	ERR1217283.fasta	1	13
5f49cb4164435ff1b5747c73	ERR1217289	ERR1217289.fasta	ERR1217289.fasta	1	2013	Blood	Human	SAMEA3515139	EuSCAPE_IT110	Italy	ERR1217289.fasta	1	10
5f4a0189677a55766c2486a8	ERR1217292	ERR1217292.fasta	ERR1217292.fasta	1	2013	Blood	Human	SAMEA3515142	EuSCAPE_IT113	Italy	ERR1217292.fasta	1	14
5f49c675f87f396ad291f140	ERR1217295	ERR1217295.fasta	ERR1217295.fasta	1	2013	Blood	Human	SAMEA3515146	EuSCAPE_IT117	Italy	ERR1217295.fasta	1	4
5f485cf3f87f3974d791cbfb	ERR1217296	ERR1217296.fasta	ERR1217296.fasta	1	2013	Blood	Human	SAMEA3515147	EuSCAPE_IT118	Italy	ERR1217296.fasta	1	13
5f49ef10677a55dca1248533	ERR1217297	ERR1217297.fasta	ERR1217297.fasta	1	2013	Blood	Human	SAMEA3515148	EuSCAPE_IT119	Italy	ERR1217297.fasta	1	5
5f49f779f87f3953de91f506	ERR1217298	ERR1217298.fasta	ERR1217298.fasta	1	2013	Blood	Human	SAMEA3515149	EuSCAPE_IT120	Italy	ERR1217298.fasta	1	13
5f4a238364435f3a7c748326	ERR1217300	ERR1217300.fasta	ERR1217300.fasta	1	2013	Blood	Human	SAMEA3515151	EuSCAPE_IT122	Italy	ERR1217300.fasta	1	13
5f489a99f87f39469091d886	ERR1217302	ERR1217302.fasta	ERR1217302.fasta	1	2013	Blood	Human	SAMEA3515153	EuSCAPE_IT124	Italy	ERR1217302.fasta	1	10
5f49e472f87f392fdf91f3a8	ERR1217305	ERR1217305.fasta	ERR1217305.fasta	1	2013	Blood	Human	SAMEA3515156	EuSCAPE_IT127	Italy	ERR1217305.fasta	1	21
5f497fca677a555f3a247d0e	ERR1217306	ERR1217306.fasta	ERR1217306.fasta	1	2013	Blood	Human	SAMEA3515157	EuSCAPE_IT128	Italy	ERR1217306.fasta	1	13
5f4a082d64435f8659748127	ERR1217308	ERR1217308.fasta	ERR1217308.fasta	1	2013	Blood	Human	SAMEA3515159	EuSCAPE_IT130	Italy	ERR1217308.fasta	1	13
5f49b124677a55b070248113	ERR1217335	ERR1217335.fasta	ERR1217335.fasta	1	2013	Blood	Human	SAMEA3515189	EuSCAPE_IT160	Italy	ERR1217335.fasta	1	14
5f48a85864435fae6f745ac8	ERR1217336	ERR1217336.fasta	ERR1217336.fasta	1	2013	Blood	Human	SAMEA3515190	EuSCAPE_IT161	Italy	ERR1217336.fasta	1	9
5f490d9064435f81a974630c	ERR1217337	ERR1217337.fasta	ERR1217337.fasta	1	2013	Blood	Human	SAMEA3515191	EuSCAPE_IT162	Italy	ERR1217337.fasta	1	13
5f48c1dd677a55a67f246cfe	ERR1217341	ERR1217341.fasta	ERR1217341.fasta	1	2013	Blood	Human	SAMEA3515195	EuSCAPE_IT166	Italy	ERR1217341.fasta	1	14
5f49b2f3677a55d9bb24812e	ERR1217343	ERR1217343.fasta	ERR1217343.fasta	1	2013	Blood	Human	SAMEA3515197	EuSCAPE_IT168	Italy	ERR1217343.fasta	1	14
5f48afcc64435ff4eb745b6b	ERR1217375	ERR1217375.fasta	ERR1217375.fasta	1	2013	Blood	Human	SAMEA3515229	EuSCAPE_IT201	Italy	ERR1217375.fasta	1	7
5f49a66af87f39bf9491eef4	ERR1217430	ERR1217430.fasta	ERR1217430.fasta	1	2013	Blood	Human	SAMEA3538625	EuSCAPE_IT258	Italy	ERR1217430.fasta	1	13
5f497be5677a55b3c5247cde	ERR1217462	ERR1217462.fasta	ERR1217462.fasta	1	2013	Blood	Human	SAMEA3538821	EuSCAPE_IT391	Italy	ERR1217462.fasta	1	14
5f4967e3677a554bd6247b28	ERR1228172	ERR1228172.fasta	ERR1228172.fasta	1	2013	Blood	Human	SAMEA3538675	EuSCAPE_IT307	Italy	ERR1228172.fasta	1	4
5f493cdf64435f2434747059	ERR1228180	ERR1228180.fasta	ERR1228180.fasta	1	2013	Blood	Human	SAMEA3538684	EuSCAPE_IT316	Italy	ERR1228180.fasta	1	13
5f493cef64435fa35b747066	ERR1228183	ERR1228183.fasta	ERR1228183.fasta	1	2013	Blood	Human	SAMEA3538689	EuSCAPE_IT321	Italy	ERR1228183.fasta	1	8
5f492c6064435f3c28746eb3	ERR1541570	ERR1541570.fasta	ERR1541570.fasta	1	2013	Blood	Human	SAMEA3729931	EuSCAPE_IT096	Italy	ERR1541570.fasta	1	8
5f48f90af87f39d7dc91e07f	ERR1217085	ERR1217085.fasta	ERR1217085.fasta	1	2013	Blood	Human	SAMEA3538457	EuSCAPE_LT010	Lithuania	ERR1217085.fasta	1	4
5f4a1cc064435fbe6a748295	ERR1217062	ERR1217062.fasta	ERR1217062.fasta	1	2013	Blood	Human	SAMEA3538432	EuSCAPE_MT005	Malta	ERR1217062.fasta	1	9
5f49f3f9f87f39631491f4ae	ERR1217065	ERR1217065.fasta	ERR1217065.fasta	1	2013	Blood	Human	SAMEA3538435	EuSCAPE_MT008	Malta	ERR1217065.fasta	1	6
5f49ca6b677a558e952482d0	ERR1217070	ERR1217070.fasta	ERR1217070.fasta	1	2013	Blood	Human	SAMEA3538440	EuSCAPE_MT013	Malta	ERR1217070.fasta	1	11
5f49cb4264435f5d39747c74	ERR1217071	ERR1217071.fasta	ERR1217071.fasta	1	2013	Blood	Human	SAMEA3538441	EuSCAPE_MT014	Malta	ERR1217071.fasta	1	4
5f48b881677a55d1e9246c8f	ERR1217072	ERR1217072.fasta	ERR1217072.fasta	1	2013	Blood	Human	SAMEA3538442	EuSCAPE_MT015	Malta	ERR1217072.fasta	1	15
5f487c7c64435fe8b874574c	ERR3162517	ERR3162517.fasta	ERR3162517.fasta	1	2013	Blood	Human	SAMEA5232450	1069	Nepal	ERR3162517.fasta	1	23
5f49cf2864435fe4fc747ce4	ERR3162518	ERR3162518.fasta	ERR3162518.fasta	1	2013	Blood	Human	SAMEA5232451	1075	Nepal	ERR3162518.fasta	1	20
5f49dab3677a55fb5a2483ee	ERR3162519	ERR3162519.fasta	ERR3162519.fasta	1	2013	Blood	Human	SAMEA5232452	1087	Nepal	ERR3162519.fasta	1	12
5f48e5ad677a55d375246fde	ERR3162520	ERR3162520.fasta	ERR3162520.fasta	1	2013	Blood	Human	SAMEA5232453	1195	Nepal	ERR3162520.fasta	1	20
5f48de4064435fe9f0745f6e	ERR3162521	ERR3162521.fasta	ERR3162521.fasta	1	2013	Blood	Human	SAMEA5232454	1196	Nepal	ERR3162521.fasta	1	20
5f49bc10677a550d892481da	ERR3162522	ERR3162522.fasta	ERR3162522.fasta	1	2013	Blood	Human	SAMEA5232455	1235	Nepal	ERR3162522.fasta	1	14
5f488824677a552dc8246920	ERR3162523	ERR3162523.fasta	ERR3162523.fasta	1	2013	Blood	Human	SAMEA5232456	1241	Nepal	ERR3162523.fasta	1	14
5f486cdd677a5518c0246749	ERR3162524	ERR3162524.fasta	ERR3162524.fasta	1	2013	Blood	Human	SAMEA5232457	1251	Nepal	ERR3162524.fasta	1	14
5f491c8a677a553f9f24747e	ERR3162525	ERR3162525.fasta	ERR3162525.fasta	1	2013	Blood	Human	SAMEA5232458	1272	Nepal	ERR3162525.fasta	1	14
5f48a905f87f39b29291d9fb	ERR3162526	ERR3162526.fasta	ERR3162526.fasta	1	2013	Blood	Human	SAMEA5232459	1273	Nepal	ERR3162526.fasta	1	14
5f489f3164435f425a7459ed	ERR3162527	ERR3162527.fasta	ERR3162527.fasta	1	2013	Blood	Human	SAMEA5232460	1302	Nepal	ERR3162527.fasta	1	13
5f490610f87f396ac591e199	ERR3162528	ERR3162528.fasta	ERR3162528.fasta	1	2013	Blood	Human	SAMEA5232461	1306	Nepal	ERR3162528.fasta	1	4
5f492d3964435f95b8746edc	ERR3162529	ERR3162529.fasta	ERR3162529.fasta	1	2013	Blood	Human	SAMEA5232462	1358	Nepal	ERR3162529.fasta	1	12
5f486b7864435f782574561b	ERR3162530	ERR3162530.fasta	ERR3162530.fasta	1	2013	Blood	Human	SAMEA5232463	1370	Nepal	ERR3162530.fasta	1	12
5f490c2af87f393c0791e227	ERR3162533	ERR3162533.fasta	ERR3162533.fasta	1	2013	Blood	Human	SAMEA5232465	1469	Nepal	ERR3162533.fasta	1	15
5f48a64b64435fc6e9745a9f	ERR3162535	ERR3162535.fasta	ERR3162535.fasta	1	2013	Blood	Human	SAMEA5232466	1495	Nepal	ERR3162535.fasta	1	15
5f48ee33f87f39850791dfab	SRR5513517	SRR5513517.fasta	SRR5513517.fasta	1	2013	Blood	Human	SAMN05960907	GCID_KLEB_00043	Nigeria	SRR5513517.fasta	1	11
5f48a784677a550e21246b2e	SRR5513518	SRR5513518.fasta	SRR5513518.fasta	1	2013	Blood	Human	SAMN05960908	GCID_KLEB_00044	Nigeria	SRR5513518.fasta	1	17
5f49e1df64435f8a89747e53	SRR5513519	SRR5513519.fasta	SRR5513519.fasta	1	2013	Blood	Human	SAMN05960905	GCID_KLEB_00041	Nigeria	SRR5513519.fasta	1	13
5f498184f87f3957ef91ec73	SRR5513520	SRR5513520.fasta	SRR5513520.fasta	1	2013	Blood	Human	SAMN05960906	GCID_KLEB_00042	Nigeria	SRR5513520.fasta	1	11
5f4906f2677a55070e247286	SRR5513532	SRR5513532.fasta	SRR5513532.fasta	1	2013	Blood	Human	SAMN05960916	GCID_KLEB_00052	Nigeria	SRR5513532.fasta	1	16
5f48f08ef87f39d78991dfdf	SRR5513533	SRR5513533.fasta	SRR5513533.fasta	1	2013	Blood	Human	SAMN05960919	GCID_KLEB_00055	Nigeria	SRR5513533.fasta	1	13
5f48c3e1677a55cab3246d29	SRR5513534	SRR5513534.fasta	SRR5513534.fasta	1	2013	Blood	Human	SAMN05960918	GCID_KLEB_00054	Nigeria	SRR5513534.fasta	1	4
5f48b996677a55077e246c9f	SRR5513535	SRR5513535.fasta	SRR5513535.fasta	1	2013	Blood	Human	SAMN05960920	GCID_KLEB_00056	Nigeria	SRR5513535.fasta	1	4
5f48b052f87f39f78391da87	SRR5513572	SRR5513572.fasta	SRR5513572.fasta	1	2013	Blood	Human	SAMN05960915	GCID_KLEB_00051	Nigeria	SRR5513572.fasta	1	12
5f49280364435fd4a3746e26	SRR5514222	SRR5514222.fasta	SRR5514222.fasta	1	2013	Blood	Human	SAMN05960880	GCID_KLEB_00016	Nigeria	SRR5514222.fasta	1	12
5f49607f64435fe06b747404	SRR5514223	SRR5514223.fasta	SRR5514223.fasta	1	2013	Blood	Human	SAMN05960969	GCID_KLEB_00105	Nigeria	SRR5514223.fasta	1	15
5f49e98464435f7b8e747f05	SRR5514226	SRR5514226.fasta	SRR5514226.fasta	1	2013	Blood	Human	SAMN05960970	GCID_KLEB_00106	Nigeria	SRR5514226.fasta	1	13
5f49f06d677a557703248538	SRR5687278	SRR5687278.fasta	SRR5687278.fasta	1	2013	Blood	Human	SAMN05960913	GCID_KLEB_00049	Nigeria	SRR5687278.fasta	1	10
5f48da92f87f3907d491ddc0	ERR2631533	ERR2631533.fasta	ERR2631533.fasta	1	2013	Blood	Human	SAMEA4724626	KP_NORM_BLD_2013_91760	Norway	ERR2631533.fasta	1	15
5f49dc1ff87f39ff6a91f2c1	SRR2724116	SRR2724116.fasta	SRR2724116.fasta	1	2013	Blood	Human	SAMN04158311	50732159	Norway	SRR2724116.fasta	1	8
5f488624f87f39b46091ceab	SRR2724120	SRR2724120.fasta	SRR2724120.fasta	1	2013	Blood	Human	SAMN04158314	50806829	Norway	SRR2724120.fasta	1	9
5f49d970677a5549392483ce	SRR4115668	SRR4115668.fasta	SRR4115668.fasta	1	2013	Blood	Human	SAMN05252770		Pakistan	SRR4115668.fasta	1	25
5f47db5b64435f9d2d744ade	SRR5132378	SRR5132378.fasta	SRR5132378.fasta	1	2013	Blood	Human	SAMN05213494		Pakistan	SRR5132378.fasta	1	24
5f47e475677a558a16245bb8	SRR5132448	SRR5132448.fasta	SRR5132448.fasta	1	2013	Blood	Human	SAMN05213500		Pakistan	SRR5132448.fasta	1	17
5f486cec677a55444524674f	SRR5132450	SRR5132450.fasta	SRR5132450.fasta	1	2013	Blood	Human	SAMN05213498		Pakistan	SRR5132450.fasta	1	25
5f492d42f87f39f2fd91e4fd	SRR5132452	SRR5132452.fasta	SRR5132452.fasta	1	2013	Blood	Human	SAMN05213502		Pakistan	SRR5132452.fasta	1	13
5f3a6c592ff7d2aedf85caeb	ERR1852774	ERR1852774.fasta	ERR1852774.fasta	1	2013	Blood	Human	SAMEA4531890	ERS1431069	Philippines	ERR1852774.fasta	1	18
5f3a6c592ff7d240cf85caec	ERR1852775	ERR1852775.fasta	ERR1852775.fasta	1	2013	Blood	Human	SAMEA4531891	ERS1431070	Philippines	ERR1852775.fasta	1	15
5f3a6c592ff7d2636885caef	ERR1852778	ERR1852778.fasta	ERR1852778.fasta	1	2013	Blood	Human	SAMEA4531894	ERS1431073	Philippines	ERR1852778.fasta	1	11
5f3a6c592ff7d215ee85caf0	ERR1852779	ERR1852779.fasta	ERR1852779.fasta	1	2013	Blood	Human	SAMEA4531895	ERS1431074	Philippines	ERR1852779.fasta	1	11
5f3a6c592ff7d23d3c85caf2	ERR1852781	ERR1852781.fasta	ERR1852781.fasta	1	2013	Blood	Human	SAMEA4531897	ERS1431076	Philippines	ERR1852781.fasta	1	7
5f3a6c592ff7d27d6285caf3	ERR1852782	ERR1852782.fasta	ERR1852782.fasta	1	2013	Blood	Human	SAMEA4531898	ERS1431077	Philippines	ERR1852782.fasta	1	7
5f3a6c592ff7d2616385caf4	ERR1852783	ERR1852783.fasta	ERR1852783.fasta	1	2013	Blood	Human	SAMEA4531899	ERS1431078	Philippines	ERR1852783.fasta	1	9
5f3a6c592ff7d21d3585cafa	ERR1852789	ERR1852789.fasta	ERR1852789.fasta	1	2013	Blood	Human	SAMEA4531905	ERS1431084	Philippines	ERR1852789.fasta	1	10
5f3a6c592ff7d280ee85cafd	ERR1852792	ERR1852792.fasta	ERR1852792.fasta	1	2013	Blood	Human	SAMEA4531908	ERS1431087	Philippines	ERR1852792.fasta	1	21
5f3a6c592ff7d23a5685cb02	ERR1852797	ERR1852797.fasta	ERR1852797.fasta	1	2013	Blood	Human	SAMEA4531913	ERS1431092	Philippines	ERR1852797.fasta	1	24
5f3a6c592ff7d248ed85cb03	ERR1852798	ERR1852798.fasta	ERR1852798.fasta	1	2013	Blood	Human	SAMEA4531914	ERS1431093	Philippines	ERR1852798.fasta	1	12
5f3a6c592ff7d2806985cb04	ERR1852799	ERR1852799.fasta	ERR1852799.fasta	1	2013	Blood	Human	SAMEA4531915	ERS1431094	Philippines	ERR1852799.fasta	1	15
5f3a6c592ff7d22aee85cb05	ERR1852800	ERR1852800.fasta	ERR1852800.fasta	1	2013	Blood	Human	SAMEA4531916	ERS1431095	Philippines	ERR1852800.fasta	1	20
5f3a6c592ff7d2196585cb0e	ERR1852811	ERR1852811.fasta	ERR1852811.fasta	1	2013	Blood	Human	SAMEA4531927	ERS1431106	Philippines	ERR1852811.fasta	1	16
5f3a6c592ff7d28be585cb0f	ERR1852812	ERR1852812.fasta	ERR1852812.fasta	1	2013	Blood	Human	SAMEA4531928	ERS1431107	Philippines	ERR1852812.fasta	1	21
5f3a6c592ff7d26b3885cb11	ERR1852814	ERR1852814.fasta	ERR1852814.fasta	1	2013	Blood	Human	SAMEA4531930	ERS1431109	Philippines	ERR1852814.fasta	1	16
5f3a6c592ff7d27ae085cb12	ERR1852815	ERR1852815.fasta	ERR1852815.fasta	1	2013	Blood	Human	SAMEA4531931	ERS1431110	Philippines	ERR1852815.fasta	1	15
5f3a6c592ff7d215b785cb14	ERR1852817	ERR1852817.fasta	ERR1852817.fasta	1	2013	Blood	Human	SAMEA4531933	ERS1431112	Philippines	ERR1852817.fasta	1	19
5f3a6c592ff7d211da85cb15	ERR1852818	ERR1852818.fasta	ERR1852818.fasta	1	2013	Blood	Human	SAMEA4531934	ERS1431113	Philippines	ERR1852818.fasta	1	19
5f3a6c592ff7d2671c85cb1f	ERR1852828	ERR1852828.fasta	ERR1852828.fasta	1	2013	Blood	Human	SAMEA4531944	ERS1431123	Philippines	ERR1852828.fasta	1	18
5f3a6c592ff7d26b4885cb7d	ERR1852922	ERR1852922.fasta	ERR1852922.fasta	1	2013	Blood	Human	SAMEA4532038	ERS1431217	Philippines	ERR1852922.fasta	1	21
5f3a6c592ff7d2670285cb7e	ERR1852923	ERR1852923.fasta	ERR1852923.fasta	1	2013	Blood	Human	SAMEA4532039	ERS1431218	Philippines	ERR1852923.fasta	1	21
5f3a6c592ff7d25c0d85cb7f	ERR1852924	ERR1852924.fasta	ERR1852924.fasta	1	2013	Blood	Human	SAMEA4532040	ERS1431219	Philippines	ERR1852924.fasta	1	21
5f3a6c592ff7d2687c85cb80	ERR1852925	ERR1852925.fasta	ERR1852925.fasta	1	2013	Blood	Human	SAMEA4532041	ERS1431220	Philippines	ERR1852925.fasta	1	21
5f3a6c592ff7d262ad85cb81	ERR1852926	ERR1852926.fasta	ERR1852926.fasta	1	2013	Blood	Human	SAMEA4532042	ERS1431221	Philippines	ERR1852926.fasta	1	21
5f3a6c592ff7d28d3185cb87	ERR1852932	ERR1852932.fasta	ERR1852932.fasta	1	2013	Blood	Human	SAMEA4532048	ERS1431227	Philippines	ERR1852932.fasta	1	14
5f3a6c592ff7d2268485cb8d	ERR1852938	ERR1852938.fasta	ERR1852938.fasta	1	2013	Blood	Human	SAMEA4532054	ERS1431233	Philippines	ERR1852938.fasta	1	22
5f3a6c592ff7d25f9385cb94	ERR1852945	ERR1852945.fasta	ERR1852945.fasta	1	2013	Blood	Human	SAMEA4532061	ERS1431240	Philippines	ERR1852945.fasta	1	21
5f3a6c592ff7d222e985cba2	ERR1852959	ERR1852959.fasta	ERR1852959.fasta	1	2013	Blood	Human	SAMEA4532075	ERS1431254	Philippines	ERR1852959.fasta	1	15
5f3a6c592ff7d2fb6c85cbab	ERR1852968	ERR1852968.fasta	ERR1852968.fasta	1	2013	Blood	Human	SAMEA4532084	ERS1431263	Philippines	ERR1852968.fasta	1	25
5f3a6c592ff7d2867485cc3c	ERR1853113	ERR1853113.fasta	ERR1853113.fasta	1	2013	Blood	Human	SAMEA4532229	ERS1431408	Philippines	ERR1853113.fasta	1	22
5f3a6c592ff7d2796785cc3d	ERR1853114	ERR1853114.fasta	ERR1853114.fasta	1	2013	Blood	Human	SAMEA4532230	ERS1431409	Philippines	ERR1853114.fasta	1	13
5f487409677a55f0232467d1	ERR1205022	ERR1205022.fasta	ERR1205022.fasta	1	2013	Blood	Human	SAMEA3499987	EuSCAPE_PL024	Poland	ERR1205022.fasta	1	20
5f493652f87f39419391e630	ERR1205029	ERR1205029.fasta	ERR1205029.fasta	1	2013	Blood	Human	SAMEA3499945	EuSCAPE_PL049	Poland	ERR1205029.fasta	1	10
5f49b2e4677a552a08248128	ERR1541546	ERR1541546.fasta	ERR1541546.fasta	1	2013	Blood	Human	SAMEA3729907	EuSCAPE_PL047	Poland	ERR1541546.fasta	1	19
5f486ae4677a5584dc246721	ERR1334650	ERR1334650.fasta	ERR1334650.fasta	1	2013	Blood	Human	SAMEA3649820	EuSCAPE_PT001	Portugal	ERR1334650.fasta	1	13
5f4a0eb7f87f391f6a91f6cc	ERR1334656	ERR1334656.fasta	ERR1334656.fasta	1	2013	Blood	Human	SAMEA3649826	EuSCAPE_PT007	Portugal	ERR1334656.fasta	1	13
5f4a1a5a677a5557fb24885e	ERR1334659	ERR1334659.fasta	ERR1334659.fasta	1	2013	Blood	Human	SAMEA3649829	EuSCAPE_PT010	Portugal	ERR1334659.fasta	1	17
5f498483f87f392f3391ecc0	ERR1415472	ERR1415472.fasta	ERR1415472.fasta	1	2013	Blood	Human	SAMEA3673115	EuSCAPE_RO014	Romania	ERR1415472.fasta	1	11
5f490cbd64435f7f887462fa	ERR1415484	ERR1415484.fasta	ERR1415484.fasta	1	2013	Blood	Human	SAMEA3673127	EuSCAPE_RO026	Romania	ERR1415484.fasta	1	11
5f48883364435f67dc745845	ERR1415590	ERR1415590.fasta	ERR1415590.fasta	1	2013	Blood	Human	SAMEA3720961	EuSCAPE_RO051	Romania	ERR1415590.fasta	1	14
5f487d43677a55b67324685d	ERR1415653	ERR1415653.fasta	ERR1415653.fasta	1	2013	Blood	Human	SAMEA3721051	EuSCAPE_RO119	Romania	ERR1415653.fasta	1	12
5f488e20677a553c792469ab	ERR1415657	ERR1415657.fasta	ERR1415657.fasta	1	2013	Blood	Human	SAMEA3721060	EuSCAPE_RO123	Romania	ERR1415657.fasta	1	12
5f47dbf2f87f393ab091c216	ERR1374896	ERR1374896.fasta	ERR1374896.fasta	1	2013	Blood	Human	SAMEA3721152	EuSCAPE_RS031	Serbia	ERR1374896.fasta	1	6
5f47c3d264435f4f0d7446a2	ERR1374899	ERR1374899.fasta	ERR1374899.fasta	1	2013	Blood	Human	SAMEA3721159	EuSCAPE_RS038	Serbia	ERR1374899.fasta	1	16
5f4ce4fc677a55aa9c248bce	ERR1374907	ERR1374907.fasta	ERR1374907.fasta	1	2013	Blood	Human	SAMEA3721187	EuSCAPE_RS067	Serbia	ERR1374907.fasta	1	17
5f47fc9764435f1af9744d68	ERR1374910	ERR1374910.fasta	ERR1374910.fasta	1	2013	Blood	Human	SAMEA3721196	EuSCAPE_RS076	Serbia	ERR1374910.fasta	1	12
5f4982b3f87f398bba91ec92	ERR1415764	ERR1415764.fasta	ERR1415764.fasta	1	2013	Blood	Human	SAMEA3721148	EuSCAPE_RS027	Serbia	ERR1415764.fasta	1	20
5f48dda6f87f39007091de03	ERR1415765	ERR1415765.fasta	ERR1415765.fasta	1	2013	Blood	Human	SAMEA3721149	EuSCAPE_RS028	Serbia	ERR1415765.fasta	1	24
5f47f1b464435f2878744c93	ERR1415768	ERR1415768.fasta	ERR1415768.fasta	1	2013	Blood	Human	SAMEA3721153	EuSCAPE_RS032	Serbia	ERR1415768.fasta	1	30
5f49bad2677a551f9c2481bf	ERR1415776	ERR1415776.fasta	ERR1415776.fasta	1	2013	Blood	Human	SAMEA3721164	EuSCAPE_RS043	Serbia	ERR1415776.fasta	1	20
5f49444364435ff37a747144	ERR1415804	ERR1415804.fasta	ERR1415804.fasta	1	2013	Blood	Human	SAMEA3721203	EuSCAPE_RS083	Serbia	ERR1415804.fasta	1	10
5f49be5cf87f3925c891f0a5	ERR1415805	ERR1415805.fasta	ERR1415805.fasta	1	2013	Blood	Human	SAMEA3721204	EuSCAPE_RS084	Serbia	ERR1415805.fasta	1	10
5f494fd2f87f39608e91e849	SRR10160936	SRR10160936.fasta	SRR10160936.fasta	1	2013	Blood	Human	SAMN12419079	Sample14	Singapore	SRR10160936.fasta	1	7
5f49ce9064435f0e3e747cd2	SRR10160940	SRR10160940.fasta	SRR10160940.fasta	1	2013	Blood	Human	SAMN12419067	Sample2	Singapore	SRR10160940.fasta	1	11
5f485a48677a558f5e246569	SRR6505356	SRR6505356.fasta	SRR6505356.fasta	1	2013	Blood	Human	SAMN08382748	GASRECK106	Singapore	SRR6505356.fasta	1	14
5f4805f6677a551f6b245ed3	SRR6505357	SRR6505357.fasta	SRR6505357.fasta	1	2013	Blood	Human	SAMN08382747	GASRECK103	Singapore	SRR6505357.fasta	1	24
5f482ec0f87f39f0e191c92a	SRR6505358	SRR6505358.fasta	SRR6505358.fasta	1	2013	Blood	Human	SAMN08382750	GASRECK112	Singapore	SRR6505358.fasta	1	14
5f484b8d64435fa6f8745390	SRR6505359	SRR6505359.fasta	SRR6505359.fasta	1	2013	Blood	Human	SAMN08382749	GASRECK110	Singapore	SRR6505359.fasta	1	14
5f4838be677a5561af2462e2	SRR6505360	SRR6505360.fasta	SRR6505360.fasta	1	2013	Blood	Human	SAMN08382744	GASRECK90	Singapore	SRR6505360.fasta	1	9
5f483e84f87f391c6b91c9e8	SRR6505362	SRR6505362.fasta	SRR6505362.fasta	1	2013	Blood	Human	SAMN08382746	GASRECK100	Singapore	SRR6505362.fasta	1	12
5f482763677a5515ad24616a	SRR6505363	SRR6505363.fasta	SRR6505363.fasta	1	2013	Blood	Human	SAMN08382745	GASRECK91	Singapore	SRR6505363.fasta	1	14
5f481456f87f396e2691c714	SRR6505371	SRR6505371.fasta	SRR6505371.fasta	1	2013	Blood	Human	SAMN08382776	GASRECE228	Singapore	SRR6505371.fasta	1	3
5f47e316f87f3921a991c308	SRR9217801	SRR9217801.fasta	SRR9217801.fasta	1	2013	Blood	Human	SAMN11979526	ENT908	Singapore	SRR9217801.fasta	1	7
5f4a156ef87f39290991f767	ERR1374863	ERR1374863.fasta	ERR1374863.fasta	1	2013	Blood	Human	SAMEA3673043	EuSCAPE_SI026	Slovenia	ERR1374863.fasta	1	9
5f48173cf87f395f5d91c752	SRR2244251	SRR2244251.fasta	SRR2244251.fasta	1	2013	Blood	Human	SAMN04011433	S5	South Africa	SRR2244251.fasta	1	17
5f49397ff87f39366491e666	ERR1228341	ERR1228341.fasta	ERR1228341.fasta	1	2013	Blood	Human	SAMEA3538915	ERS846064	Spain	ERR1228341.fasta	1	14
5f4a1edbf87f39525091f7f9	ERR1228352	ERR1228352.fasta	ERR1228352.fasta	1	2013	Blood	Human	SAMEA3538926	ERS846075	Spain	ERR1228352.fasta	1	15
5f4ce3e464435f239a748596	ERR1228366	ERR1228366.fasta	ERR1228366.fasta	1	2013	Blood	Human	SAMEA3538940	ERS846089	Spain	ERR1228366.fasta	1	10
5f4a0170677a55671024869d	ERR1228371	ERR1228371.fasta	ERR1228371.fasta	1	2013	Blood	Human	SAMEA3538945	ERS846094	Spain	ERR1228371.fasta	1	11
5f487c74f87f39ef9e91ce14	ERR1228374	ERR1228374.fasta	ERR1228374.fasta	1	2013	Blood	Human	SAMEA3538948	ERS846097	Spain	ERR1228374.fasta	1	4
5f4a28f064435f1fdf74838a	ERR1228383	ERR1228383.fasta	ERR1228383.fasta	1	2013	Blood	Human	SAMEA3538957	ERS846106	Spain	ERR1228383.fasta	1	16
5f490fde64435fc019746359	ERR1228387	ERR1228387.fasta	ERR1228387.fasta	1	2013	Blood	Human	SAMEA3538961	ERS846110	Spain	ERR1228387.fasta	1	20
5f480062677a553d5f245e6a	ERR1289719	ERR1289719.fasta	ERR1289719.fasta	1	2013	Blood	Human	SAMEA3649630	ERS956779	Spain	ERR1289719.fasta	1	9
5f47c2a764435f7188744666	ERR1289802	ERR1289802.fasta	ERR1289802.fasta	1	2013	Blood	Human	SAMEA3649520	ERS956669	Spain	ERR1289802.fasta	1	4
5f486e5064435ffb73745648	ERR1289833	ERR1289833.fasta	ERR1289833.fasta	1	2013	Blood	Human	SAMEA3649551	ERS956700	Spain	ERR1289833.fasta	1	5
5f49c83b677a554252248296	ERR1289839	ERR1289839.fasta	ERR1289839.fasta	1	2013	Blood	Human	SAMEA3649557	ERS956706	Spain	ERR1289839.fasta	1	4
5f4944d764435f21ca74715d	ERR1289840	ERR1289840.fasta	ERR1289840.fasta	1	2013	Blood	Human	SAMEA3649558	ERS956707	Spain	ERR1289840.fasta	1	6
5f49fd06677a557096248647	ERR1541315	ERR1541315.fasta	ERR1541315.fasta	1	2013	Blood	Human	SAMEA3729702	EuSCAPE_TR038	Turkey	ERR1541315.fasta	1	2
5f4a12dd64435f09f07481b3	ERR1541318	ERR1541318.fasta	ERR1541318.fasta	1	2013	Blood	Human	SAMEA3729706	EuSCAPE_TR042	Turkey	ERR1541318.fasta	1	19
5f47e940677a555ad6245c6c	ERR1541320	ERR1541320.fasta	ERR1541320.fasta	1	2013	Blood	Human	SAMEA3729710	EuSCAPE_TR044	Turkey	ERR1541320.fasta	1	19
5f48993a64435f856b745997	ERR1541327	ERR1541327.fasta	ERR1541327.fasta	1	2013	Blood	Human	SAMEA3729724	EuSCAPE_TR052	Turkey	ERR1541327.fasta	1	18
5f48ae62677a55295b246baf	ERR1541330	ERR1541330.fasta	ERR1541330.fasta	1	2013	Blood	Human	SAMEA3729731	EuSCAPE_TR055	Turkey	ERR1541330.fasta	1	12
5f47e271f87f390ffe91c2d7	ERR1541333	ERR1541333.fasta	ERR1541333.fasta	1	2013	Blood	Human	SAMEA3729737	EuSCAPE_TR058	Turkey	ERR1541333.fasta	1	12
5f49e2bcf87f39972f91f389	ERR1541358	ERR1541358.fasta	ERR1541358.fasta	1	2013	Blood	Human	SAMEA3729789	EuSCAPE_TR095	Turkey	ERR1541358.fasta	1	10
5f47bf6d64435f7b737445da	ERR1541371	ERR1541371.fasta	ERR1541371.fasta	1	2013	Blood	Human	SAMEA3729814	EuSCAPE_TR110	Turkey	ERR1541371.fasta	1	4
5f48fff9f87f3962d691e0fb	ERR1541376	ERR1541376.fasta	ERR1541376.fasta	1	2013	Blood	Human	SAMEA3729825	EuSCAPE_TR117	Turkey	ERR1541376.fasta	1	14
5f47d98cf87f3993f991c1cb	ERR1541384	ERR1541384.fasta	ERR1541384.fasta	1	2013	Blood	Human	SAMEA3729652	EuSCAPE_TR125	Turkey	ERR1541384.fasta	1	16
5f49191e64435f8be6746cf2	ERR1541408	ERR1541408.fasta	ERR1541408.fasta	1	2013	Blood	Human	SAMEA3729698	EuSCAPE_TR157	Turkey	ERR1541408.fasta	1	14
5f48ccf5f87f39adb891dcf3	ERR1541411	ERR1541411.fasta	ERR1541411.fasta	1	2013	Blood	Human	SAMEA3729707	EuSCAPE_TR160	Turkey	ERR1541411.fasta	1	6
5f48a8fff87f39438591d9f6	ERR1541414	ERR1541414.fasta	ERR1541414.fasta	1	2013	Blood	Human	SAMEA3729713	EuSCAPE_TR163	Turkey	ERR1541414.fasta	1	10
5f48cfda677a5579d4246e35	ERR1541471	ERR1541471.fasta	ERR1541471.fasta	1	2013	Blood	Human	SAMEA3729826	EuSCAPE_TR230	Turkey	ERR1541471.fasta	1	12
5f48eaf1f87f3941ee91df93	ERR1541473	ERR1541473.fasta	ERR1541473.fasta	1	2013	Blood	Human	SAMEA3729830	EuSCAPE_TR232	Turkey	ERR1541473.fasta	1	22
5f49e7b764435fd069747ecf	ERR1541484	ERR1541484.fasta	ERR1541484.fasta	1	2013	Blood	Human	SAMEA3729845	EuSCAPE_TR244	Turkey	ERR1541484.fasta	1	16
5f4ce45c64435f0bb97485f8	ERR1541491	ERR1541491.fasta	ERR1541491.fasta	1	2013	Blood	Human	SAMEA3729852	EuSCAPE_TR252	Turkey	ERR1541491.fasta	1	19
5f49edd564435f974d747f47	ERR1541492	ERR1541492.fasta	ERR1541492.fasta	1	2013	Blood	Human	SAMEA3729853	EuSCAPE_TR253	Turkey	ERR1541492.fasta	1	19
5f49281864435f1c5c746e42	ERR1541510	ERR1541510.fasta	ERR1541510.fasta	1	2013	Blood	Human	SAMEA3729871	EuSCAPE_TR274	Turkey	ERR1541510.fasta	1	17
5f492ea464435f9c9c746ef7	ERR1541540	ERR1541540.fasta	ERR1541540.fasta	1	2013	Blood	Human	SAMEA3729901	EuSCAPE_TR307	Turkey	ERR1541540.fasta	1	6
5f48b641677a5534d4246c6a	ERR1375031	ERR1375031.fasta	ERR1375031.fasta	1	2013	Blood	Human	SAMEA3673079	EuSCAPE_UK115	United Kingdom (England/Wales/N. Ireland)	ERR1375031.fasta	1	14
5f48bc3464435f3313745c86	ERR1415581	ERR1415581.fasta	ERR1415581.fasta	1	2013	Blood	Human	SAMEA3720951	EuSCAPE_UK082	United Kingdom (England/Wales/N. Ireland)	ERR1415581.fasta	1	5
5f48026e677a5551c7245e94	SRR10368383	SRR10368383.fasta	SRR10368383.fasta	1	2013	Blood	Human	SAMN13161584	TK421	USA	SRR10368383.fasta	1	5
5f499b7e677a5555dc247f47	SRR1159223	SRR1159223.fasta	SRR1159223.fasta	1	2013	Blood	Human	SAMN02581318	Klebsiella pneumoniae CHS 16	USA	SRR1159223.fasta	1	16
5f49016bf87f3965b591e134	SRR1196695	SRR1196695.fasta	SRR1196695.fasta	1	2013	Blood	Human	SAMN02581335	Klebsiella pneumoniae CHS 33	USA	SRR1196695.fasta	1	18
5f498347f87f3991b691ec9e	SRR1196756	SRR1196756.fasta	SRR1196756.fasta	1	2013	Blood	Human	SAMN02581327	Klebsiella pneumoniae CHS 25	USA	SRR1196756.fasta	1	16
5f499aaa677a551fa5247f2d	SRR1196845	SRR1196845.fasta	SRR1196845.fasta	1	2013	Blood	Human	SAMN02581339	Klebsiella pneumoniae CHS 37	USA	SRR1196845.fasta	1	17
5f48d9b664435f5010745efb	SRR1196846	SRR1196846.fasta	SRR1196846.fasta	1	2013	Blood	Human	SAMN02581357	Klebsiella pneumoniae CHS 55	USA	SRR1196846.fasta	1	13
5f48619464435f79a0745564	SRR1196887	SRR1196887.fasta	SRR1196887.fasta	1	2013	Blood	Human	SAMN02581356	Klebsiella pneumoniae CHS 54	USA	SRR1196887.fasta	1	15
5f4896b0677a557d15246a48	SRR1655239	SRR1655239.fasta	SRR1655239.fasta	1	2013	Blood	Human	SAMN03197007	1041_KPNE	USA	SRR1655239.fasta	1	2
5f49b591677a5575b1248160	SRR1655433	SRR1655433.fasta	SRR1655433.fasta	1	2013	Blood	Human	SAMN03197201	1236_KOXY	USA	SRR1655433.fasta	1	4
5f4930c664435f3c4f746f3e	SRR1656354	SRR1656354.fasta	SRR1656354.fasta	1	2013	Blood	Human	SAMN03198122	913_KPNE	USA	SRR1656354.fasta	1	4
5f4904b3677a5515e6247255	SRR3982316	SRR3982316.fasta	SRR3982316.fasta	1	2013	Blood	Human	SAMN05170082	DHQP1300755	USA	SRR3982316.fasta	1	11
5f4a164664435fc36274820b	SRR4017827	SRR4017827.fasta	SRR4017827.fasta	1	2013	Blood	Human	SAMN05170172	DHQP1400448	USA	SRR4017827.fasta	1	12
5f486847f87f39505691ccb4	SRR5093480	SRR5093480.fasta	SRR5093480.fasta	1	2013	Blood	Human	SAMN05956107	GCID_KLEBC_00045	USA	SRR5093480.fasta	1	12
5f49ca77f87f393fe691f186	SRR5093485	SRR5093485.fasta	SRR5093485.fasta	1	2013	Blood	Human	SAMN05956112	GCID_KLEBC_00050	USA	SRR5093485.fasta	1	12
5f47e69564435f43cf744bbc	SRR5093531	SRR5093531.fasta	SRR5093531.fasta	1	2013	Blood	Human	SAMN05956122	GCID_KLEBC_00060	USA	SRR5093531.fasta	1	13
5f48a6f7f87f393a7e91d9d6	SRR5168835	SRR5168835.fasta	SRR5168835.fasta	1	2013	Blood	Human	SAMN06218028	GCID_KLEBC_00113	USA	SRR5168835.fasta	1	16
5f49138f64435fc393746c2e	SRR5168836	SRR5168836.fasta	SRR5168836.fasta	1	2013	Blood	Human	SAMN06218026	GCID_KLEBC_00115	USA	SRR5168836.fasta	1	15
5f49918e677a55b836247e58	SRR5168837	SRR5168837.fasta	SRR5168837.fasta	1	2013	Blood	Human	SAMN06218027	GCID_KLEBC_00114	USA	SRR5168837.fasta	1	14
5f49b24f64435fdda7747a5f	SRR5168839	SRR5168839.fasta	SRR5168839.fasta	1	2013	Blood	Human	SAMN06218025	GCID_KLEBC_00116	USA	SRR5168839.fasta	1	12
5f4919bf677a55d05124740e	SRR5168840	SRR5168840.fasta	SRR5168840.fasta	1	2013	Blood	Human	SAMN06218024	GCID_KLEBC_00117	USA	SRR5168840.fasta	1	13
5f4a0996677a55e6fc248747	SRR5168842	SRR5168842.fasta	SRR5168842.fasta	1	2013	Blood	Human	SAMN06218023	GCID_KLEBC_00118	USA	SRR5168842.fasta	1	13
5f48ff56677a5587a92471f6	SRR5168847	SRR5168847.fasta	SRR5168847.fasta	1	2013	Blood	Human	SAMN06218022	GCID_KLEBC_00119	USA	SRR5168847.fasta	1	13
5f4967e0677a554bf6247b25	SRR5168849	SRR5168849.fasta	SRR5168849.fasta	1	2013	Blood	Human	SAMN06218047	GCID_KLEBC_00121	USA	SRR5168849.fasta	1	9
5f48f902677a551b112471a2	SRR5168850	SRR5168850.fasta	SRR5168850.fasta	1	2013	Blood	Human	SAMN06218046	GCID_KLEBC_00122	USA	SRR5168850.fasta	1	13
5f48e8dbf87f395c6891df49	SRR5168851	SRR5168851.fasta	SRR5168851.fasta	1	2013	Blood	Human	SAMN06218045	GCID_KLEBC_00123	USA	SRR5168851.fasta	1	18
5f49737964435fc9ab7475a1	SRR5168852	SRR5168852.fasta	SRR5168852.fasta	1	2013	Blood	Human	SAMN06218044	GCID_KLEBC_00124	USA	SRR5168852.fasta	1	11
5f48827af87f39d75591ce50	SRR5168854	SRR5168854.fasta	SRR5168854.fasta	1	2013	Blood	Human	SAMN06218043	GCID_KLEBC_00125	USA	SRR5168854.fasta	1	15
5f48f25e64435fc62c7460d6	SRR5168855	SRR5168855.fasta	SRR5168855.fasta	1	2013	Blood	Human	SAMN06218040	GCID_KLEBC_00128	USA	SRR5168855.fasta	1	15
5f492de2f87f39980491e51b	SRR5168868	SRR5168868.fasta	SRR5168868.fasta	1	2013	Blood	Human	SAMN06218041	GCID_KLEBC_00127	USA	SRR5168868.fasta	1	6
5f490cbcf87f39106c91e238	SRR5168869	SRR5168869.fasta	SRR5168869.fasta	1	2013	Blood	Human	SAMN06218039	GCID_KLEBC_00129	USA	SRR5168869.fasta	1	16
5f497753677a551b40247c57	SRR5168870	SRR5168870.fasta	SRR5168870.fasta	1	2013	Blood	Human	SAMN06218037	GCID_KLEBC_00131	USA	SRR5168870.fasta	1	7
5f4a245bf87f39164491f844	SRR5168871	SRR5168871.fasta	SRR5168871.fasta	1	2013	Blood	Human	SAMN06218038	GCID_KLEBC_00130	USA	SRR5168871.fasta	1	16
5f49819464435f388e7476d3	SRR5168872	SRR5168872.fasta	SRR5168872.fasta	1	2013	Blood	Human	SAMN06218036	GCID_KLEBC_00132	USA	SRR5168872.fasta	1	17
5f48ee4b64435f165c74607c	SRR5168873	SRR5168873.fasta	SRR5168873.fasta	1	2013	Blood	Human	SAMN06218035	GCID_KLEBC_00133	USA	SRR5168873.fasta	1	16
5f48f4b3f87f39dd3b91e044	SRR5168874	SRR5168874.fasta	SRR5168874.fasta	1	2013	Blood	Human	SAMN06218078	GCID_KLEBC_00134	USA	SRR5168874.fasta	1	11
5f488586f87f39644f91ce8e	SRR5168876	SRR5168876.fasta	SRR5168876.fasta	1	2013	Blood	Human	SAMN06218077	GCID_KLEBC_00135	USA	SRR5168876.fasta	1	16
5f48ab6bf87f39054991da19	SRR5168877	SRR5168877.fasta	SRR5168877.fasta	1	2013	Blood	Human	SAMN06218075	GCID_KLEBC_00137	USA	SRR5168877.fasta	1	13
5f4914c1677a55021c24738d	SRR5168880	SRR5168880.fasta	SRR5168880.fasta	1	2013	Blood	Human	SAMN06218073	GCID_KLEBC_00139	USA	SRR5168880.fasta	1	17
5f49de6264435f0bb7747e03	SRR5168882	SRR5168882.fasta	SRR5168882.fasta	1	2013	Blood	Human	SAMN06218071	GCID_KLEBC_00141	USA	SRR5168882.fasta	1	14
5f49ef05677a55ed9e24852e	SRR5168883	SRR5168883.fasta	SRR5168883.fasta	1	2013	Blood	Human	SAMN06218070	GCID_KLEBC_00142	USA	SRR5168883.fasta	1	13
5f493ce7677a55c6812477a7	SRR5168884	SRR5168884.fasta	SRR5168884.fasta	1	2013	Blood	Human	SAMN06218069	GCID_KLEBC_00143	USA	SRR5168884.fasta	1	13
5f49d4e664435f132e747d42	SRR5168885	SRR5168885.fasta	SRR5168885.fasta	1	2013	Blood	Human	SAMN06218068	GCID_KLEBC_00144	USA	SRR5168885.fasta	1	17
5f49788064435f95da74762b	SRR5385413	SRR5385413.fasta	SRR5385413.fasta	1	2013	Blood	Human	SAMN06437570	KPN618	USA	SRR5385413.fasta	1	11
5f485e0a677a550c422465af	SRR5385415	SRR5385415.fasta	SRR5385415.fasta	1	2013	Blood	Human	SAMN06437568	KPN616	USA	SRR5385415.fasta	1	10
5f47e03364435fdd92744b4d	SRR5385702	SRR5385702.fasta	SRR5385702.fasta	1	2013	Blood	Human	SAMN06438003	KPN1141	USA	SRR5385702.fasta	1	11
5f47f3b7677a55f58b245d52	SRR5385704	SRR5385704.fasta	SRR5385704.fasta	1	2013	Blood	Human	SAMN06438001	KPN1139	USA	SRR5385704.fasta	1	11
5f4997ce64435f7d39747893	SRR5385719	SRR5385719.fasta	SRR5385719.fasta	1	2013	Blood	Human	SAMN06437986	KPN1122	USA	SRR5385719.fasta	1	10
5f47ebd6f87f39210291c3b5	SRR5385727	SRR5385727.fasta	SRR5385727.fasta	1	2013	Blood	Human	SAMN06437978	KPN1113	USA	SRR5385727.fasta	1	13
5f49a07df87f391d8c91ee61	SRR5385732	SRR5385732.fasta	SRR5385732.fasta	1	2013	Blood	Human	SAMN06437973	KPN1107	USA	SRR5385732.fasta	1	13
5f48c9d764435f257c745da7	SRR5385734	SRR5385734.fasta	SRR5385734.fasta	1	2013	Blood	Human	SAMN06437971	KPN1105	USA	SRR5385734.fasta	1	15
5f4ce48a64435fa79e748619	SRR5385852	SRR5385852.fasta	SRR5385852.fasta	1	2013	Blood	Human	SAMN06437853	KPN962	USA	SRR5385852.fasta	1	16
5f491084677a559f16247342	SRR5385918	SRR5385918.fasta	SRR5385918.fasta	1	2013	Blood	Human	SAMN06437787	KPN892	USA	SRR5385918.fasta	1	9
5f48a77764435ffa32745aac	SRR5385928	SRR5385928.fasta	SRR5385928.fasta	1	2013	Blood	Human	SAMN06437777	KPN880	USA	SRR5385928.fasta	1	13
5f48725d64435f341a745698	SRR5386466	SRR5386466.fasta	SRR5386466.fasta	1	2013	Blood	Human	SAMN06437764	KPN866	USA	SRR5386466.fasta	1	13
5f492c6764435f177e746ebd	SRR5386476	SRR5386476.fasta	SRR5386476.fasta	1	2013	Blood	Human	SAMN06437754	KPN854	USA	SRR5386476.fasta	1	13
5f49ad95677a55f1502480b3	SRR5386479	SRR5386479.fasta	SRR5386479.fasta	1	2013	Blood	Human	SAMN06437751	KPN850	USA	SRR5386479.fasta	1	13
5f47d119f87f39e50491c110	SRR5386498	SRR5386498.fasta	SRR5386498.fasta	1	2013	Blood	Human	SAMN06437732	KPN828	USA	SRR5386498.fasta	1	11
5f47d5c6677a553322245ac9	SRR5386562	SRR5386562.fasta	SRR5386562.fasta	1	2013	Blood	Human	SAMN06437668	KPN753	USA	SRR5386562.fasta	1	12
5f47e7be677a5505e1245c29	SRR5386571	SRR5386571.fasta	SRR5386571.fasta	1	2013	Blood	Human	SAMN06437660	KPN745	USA	SRR5386571.fasta	1	10
5f47e10c64435f7b68744b6d	SRR5386572	SRR5386572.fasta	SRR5386572.fasta	1	2013	Blood	Human	SAMN06437659	KPN744	USA	SRR5386572.fasta	1	4
5f4801cbf87f399ae691c598	SRR5386597	SRR5386597.fasta	SRR5386597.fasta	1	2013	Blood	Human	SAMN06437634	KPN716	USA	SRR5386597.fasta	1	10
5f47fb69f87f39fcf591c50f	SRR5387010	SRR5387010.fasta	SRR5387010.fasta	1	2013	Blood	Human	SAMN06437614	KPN695	USA	SRR5387010.fasta	1	14
5f4871c3677a5526b42467ad	SRR5387026	SRR5387026.fasta	SRR5387026.fasta	1	2013	Blood	Human	SAMN06437598	KPN679	USA	SRR5387026.fasta	1	8
5f48c13e64435f201c745cf1	SRR5387036	SRR5387036.fasta	SRR5387036.fasta	1	2013	Blood	Human	SAMN06437588	KPN658	USA	SRR5387036.fasta	1	18
5f498ebd677a555118247e2b	SRR5467310	SRR5467310.fasta	SRR5467310.fasta	1	2013	Blood	Human	SAMN06812574	GCID_KLEBC_00233_biosam	USA	SRR5467310.fasta	1	14
5f48bc2d64435f8076745c7f	SRR5467311	SRR5467311.fasta	SRR5467311.fasta	1	2013	Blood	Human	SAMN06812573	GCID_KLEBC_00234_biosam	USA	SRR5467311.fasta	1	8
5f4904b2677a559a76247254	SRR5467312	SRR5467312.fasta	SRR5467312.fasta	1	2013	Blood	Human	SAMN06812613	GCID_KLEBC_00235_biosam	USA	SRR5467312.fasta	1	13
5f49b2d964435f9227747a6b	SRR5467313	SRR5467313.fasta	SRR5467313.fasta	1	2013	Blood	Human	SAMN06812612	GCID_KLEBC_00236_biosam	USA	SRR5467313.fasta	1	11
5f488fee677a5509ff2469d4	SRR5467314	SRR5467314.fasta	SRR5467314.fasta	1	2013	Blood	Human	SAMN06812611	GCID_KLEBC_00237_biosam	USA	SRR5467314.fasta	1	13
5f495186677a552ecb24792e	SRR5467315	SRR5467315.fasta	SRR5467315.fasta	1	2013	Blood	Human	SAMN06812610	GCID_KLEBC_00238_biosam	USA	SRR5467315.fasta	1	12
5f499da8f87f39379191ee24	SRR5467361	SRR5467361.fasta	SRR5467361.fasta	1	2013	Blood	Human	SAMN06812609	GCID_KLEBC_00239_biosam	USA	SRR5467361.fasta	1	18
5f4884b264435f75b4745813	SRR5467362	SRR5467362.fasta	SRR5467362.fasta	1	2013	Blood	Human	SAMN06812608	GCID_KLEBC_00240_biosam	USA	SRR5467362.fasta	1	9
5f48aee1f87f392b6591da75	SRR5467363	SRR5467363.fasta	SRR5467363.fasta	1	2013	Blood	Human	SAMN06812607	GCID_KLEBC_00241_biosam	USA	SRR5467363.fasta	1	13
5f4877fdf87f393f1691cde1	SRR5467364	SRR5467364.fasta	SRR5467364.fasta	1	2013	Blood	Human	SAMN06812605	GCID_KLEBC_00243_biosam	USA	SRR5467364.fasta	1	5
5f4a0a6064435f72dd748147	SRR5467365	SRR5467365.fasta	SRR5467365.fasta	1	2013	Blood	Human	SAMN06812606	GCID_KLEBC_00242_biosam	USA	SRR5467365.fasta	1	14
5f48e7a064435fbfb3745ff3	SRR5467366	SRR5467366.fasta	SRR5467366.fasta	1	2013	Blood	Human	SAMN06812604	GCID_KLEBC_00244_biosam	USA	SRR5467366.fasta	1	11
5f48f82a64435f2662746165	SRR5467367	SRR5467367.fasta	SRR5467367.fasta	1	2013	Blood	Human	SAMN06812602	GCID_KLEBC_00246_biosam	USA	SRR5467367.fasta	1	17
5f492c5d64435f73f9746eaf	SRR5467368	SRR5467368.fasta	SRR5467368.fasta	1	2013	Blood	Human	SAMN06812603	GCID_KLEBC_00245_biosam	USA	SRR5467368.fasta	1	13
5f49b624f87f3950a591f021	SRR5467371	SRR5467371.fasta	SRR5467371.fasta	1	2013	Blood	Human	SAMN06812599	GCID_KLEBC_00249_biosam	USA	SRR5467371.fasta	1	16
5f49b78e64435fbe97747ace	SRR5467372	SRR5467372.fasta	SRR5467372.fasta	1	2013	Blood	Human	SAMN06812598	GCID_KLEBC_00250_biosam	USA	SRR5467372.fasta	1	4
5f4a1a51677a552f6024885a	SRR5467373	SRR5467373.fasta	SRR5467373.fasta	1	2013	Blood	Human	SAMN06812597	GCID_KLEBC_00251_biosam	USA	SRR5467373.fasta	1	10
5f49204864435f5865746d6e	SRR5467374	SRR5467374.fasta	SRR5467374.fasta	1	2013	Blood	Human	SAMN06812595	GCID_KLEBC_00253_biosam	USA	SRR5467374.fasta	1	13
5f49b8cc64435f25cb747af6	SRR5467375	SRR5467375.fasta	SRR5467375.fasta	1	2013	Blood	Human	SAMN06812594	GCID_KLEBC_00254_biosam	USA	SRR5467375.fasta	1	15
5f49fb96677a552f2424863b	SRR5467376	SRR5467376.fasta	SRR5467376.fasta	1	2013	Blood	Human	SAMN06812596	GCID_KLEBC_00252_biosam	USA	SRR5467376.fasta	1	13
5f49049af87f39c0eb91e17d	SRR5467393	SRR5467393.fasta	SRR5467393.fasta	1	2013	Blood	Human	SAMN06812592	GCID_KLEBC_00256_biosam	USA	SRR5467393.fasta	1	11
5f498c0064435f8bff74779b	SRR5467396	SRR5467396.fasta	SRR5467396.fasta	1	2013	Blood	Human	SAMN06812591	GCID_KLEBC_00257_biosam	USA	SRR5467396.fasta	1	3
5f49f94c677a556999248608	SRR5467398	SRR5467398.fasta	SRR5467398.fasta	1	2013	Blood	Human	SAMN06812632	GCID_KLEBC_00260_biosam	USA	SRR5467398.fasta	1	8
5f4a0df5677a55bdb024877c	SRR5467401	SRR5467401.fasta	SRR5467401.fasta	1	2013	Blood	Human	SAMN06812631	GCID_KLEBC_00261_biosam	USA	SRR5467401.fasta	1	12
5f490859677a559b3924729b	SRR5467403	SRR5467403.fasta	SRR5467403.fasta	1	2013	Blood	Human	SAMN06812628	GCID_KLEBC_00264_biosam	USA	SRR5467403.fasta	1	19
5f49106a677a55858724732c	SRR5467406	SRR5467406.fasta	SRR5467406.fasta	1	2013	Blood	Human	SAMN06812627	GCID_KLEBC_00265_biosam	USA	SRR5467406.fasta	1	13
5f49bc03677a5533192481d4	SRR5467437	SRR5467437.fasta	SRR5467437.fasta	1	2013	Blood	Human	SAMN06812639	GCID_KLEBC_00296_biosam	USA	SRR5467437.fasta	1	10
5f4cb69364435f119a748542	SRR6763930	SRR6763930.fasta	SRR6763930.fasta	1	2013	Blood	Human	SAMN08579679	ARLG-2492_bio	USA	SRR6763930.fasta	1	13
5f492d34f87f390e7891e4f2	SRR6763937	SRR6763937.fasta	SRR6763937.fasta	1	2013	Blood	Human	SAMN08579673	ARLG-2509_bio	USA	SRR6763937.fasta	1	14
5f496b44f87f39863691ea87	SRR6763993	SRR6763993.fasta	SRR6763993.fasta	1	2013	Blood	Human	SAMN08579652	ARLG-2593_bio	USA	SRR6763993.fasta	1	13
5f49fb8f64435f540c74802b	SRR6763998	SRR6763998.fasta	SRR6763998.fasta	1	2013	Blood	Human	SAMN08579649	ARLG-2684_bio	USA	SRR6763998.fasta	1	18
5f4999da64435f44f97478d2	SRR6844960	SRR6844960.fasta	SRR6844960.fasta	1	2013	Blood	Human	SAMN08720232	KP0668	USA	SRR6844960.fasta	1	12
5f49108164435fbfcc746368	SRR6844962	SRR6844962.fasta	SRR6844962.fasta	1	2013	Blood	Human	SAMN08720198	KP0661	USA	SRR6844962.fasta	1	8
5f48881ff87f392ca691cedb	SRR6844975	SRR6844975.fasta	SRR6844975.fasta	1	2013	Blood	Human	SAMN08720215	KP0732	USA	SRR6844975.fasta	1	18
5f47dd19f87f39411891c245	SRR6844976	SRR6844976.fasta	SRR6844976.fasta	1	2013	Blood	Human	SAMN08720214	KP0728	USA	SRR6844976.fasta	1	15
5f47f31b677a55ba91245d42	SRR6844977	SRR6844977.fasta	SRR6844977.fasta	1	2013	Blood	Human	SAMN08720213	KP0714	USA	SRR6844977.fasta	1	13
5f4cb7b3f87f39446d91fe37	SRR6844979	SRR6844979.fasta	SRR6844979.fasta	1	2013	Blood	Human	SAMN08720211	KP0704	USA	SRR6844979.fasta	1	13
5f4cb28464435f43887484f9	SRR6844980	SRR6844980.fasta	SRR6844980.fasta	1	2013	Blood	Human	SAMN08720210	KP0662	USA	SRR6844980.fasta	1	14
5f4cb4b364435fdfc6748501	SRR6845017	SRR6845017.fasta	SRR6845017.fasta	1	2013	Blood	Human	SAMN08720208	KP0285	USA	SRR6845017.fasta	1	18
5f491bab64435f2c1a746d1f	SRR7160693	SRR7160693.fasta	SRR7160693.fasta	1	2013	Blood	Human	SAMN09205476	MMMOSAM:29d69a32-2267-45ed-9a9e-abb823fd7ca1	USA	SRR7160693.fasta	1	14
5f4908e764435f3c6f7462b5	SRR8071887	SRR8071887.fasta	SRR8071887.fasta	1	2013	Blood	Human	SAMN06218066	GCID_KLEBC_00146	USA	SRR8071887.fasta	1	5
5f49ae3264435f9bcd7479f6	SRR8071888	SRR8071888.fasta	SRR8071888.fasta	1	2013	Blood	Human	SAMN06218063	GCID_KLEBC_00149	USA	SRR8071888.fasta	1	10
5f4924a664435f67aa746dc9	SRR8071890	SRR8071890.fasta	SRR8071890.fasta	1	2013	Blood	Human	SAMN06218062	GCID_KLEBC_00150	USA	SRR8071890.fasta	1	10
5f497d83f87f39539c91ec33	SRR8071893	SRR8071893.fasta	SRR8071893.fasta	1	2013	Blood	Human	SAMN06218065	GCID_KLEBC_00147	USA	SRR8071893.fasta	1	13
5f49d8ad64435f381d747d9b	SRR8071894	SRR8071894.fasta	SRR8071894.fasta	1	2013	Blood	Human	SAMN06218061	GCID_KLEBC_00151	USA	SRR8071894.fasta	1	14
5f488ec0f87f392bc491d7ec	SRR8071926	SRR8071926.fasta	SRR8071926.fasta	1	2013	Blood	Human	SAMN06218058	GCID_KLEBC_00154	USA	SRR8071926.fasta	1	14
5f4cb726f87f39303091fe2f	SRR8071927	SRR8071927.fasta	SRR8071927.fasta	1	2013	Blood	Human	SAMN06218057	GCID_KLEBC_00155	USA	SRR8071927.fasta	1	11
5f497b35f87f3998a491ebf4	SRR8071928	SRR8071928.fasta	SRR8071928.fasta	1	2013	Blood	Human	SAMN06218060	GCID_KLEBC_00152	USA	SRR8071928.fasta	1	7
5f4921bf64435f6104746d97	SRR8071929	SRR8071929.fasta	SRR8071929.fasta	1	2013	Blood	Human	SAMN06218055	GCID_KLEBC_00157	USA	SRR8071929.fasta	1	17
5f48a26764435fbd73745a52	SRR8071930	SRR8071930.fasta	SRR8071930.fasta	1	2013	Blood	Human	SAMN06218056	GCID_KLEBC_00156	USA	SRR8071930.fasta	1	15
5f48ccfef87f3931e491dcfb	SRR8071931	SRR8071931.fasta	SRR8071931.fasta	1	2013	Blood	Human	SAMN06218059	GCID_KLEBC_00153	USA	SRR8071931.fasta	1	14
5f4878ce64435f8de67456fc	SRR8071932	SRR8071932.fasta	SRR8071932.fasta	1	2013	Blood	Human	SAMN06218052	GCID_KLEBC_00160	USA	SRR8071932.fasta	1	15
5f490864677a55a8482472a4	SRR8071934	SRR8071934.fasta	SRR8071934.fasta	1	2013	Blood	Human	SAMN06218051	GCID_KLEBC_00161	USA	SRR8071934.fasta	1	7
5f49c99e677a55be912482bf	SRR8071936	SRR8071936.fasta	SRR8071936.fasta	1	2013	Blood	Human	SAMN06218108	GCID_KLEBC_00164	USA	SRR8071936.fasta	1	13
5f48b0fa64435f09d6745b94	SRR8071937	SRR8071937.fasta	SRR8071937.fasta	1	2013	Blood	Human	SAMN06218050	GCID_KLEBC_00162	USA	SRR8071937.fasta	1	14
5f49b79664435f226c747ad6	SRR8071938	SRR8071938.fasta	SRR8071938.fasta	1	2013	Blood	Human	SAMN06218107	GCID_KLEBC_00165	USA	SRR8071938.fasta	1	18
5f493a5ef87f39614d91e67d	SRR8071939	SRR8071939.fasta	SRR8071939.fasta	1	2013	Blood	Human	SAMN06218104	GCID_KLEBC_00168	USA	SRR8071939.fasta	1	15
5f493dd5677a5582d02477c2	SRR8071940	SRR8071940.fasta	SRR8071940.fasta	1	2013	Blood	Human	SAMN06218103	GCID_KLEBC_00169	USA	SRR8071940.fasta	1	17
5f49fc6664435f1442748044	SRR8071941	SRR8071941.fasta	SRR8071941.fasta	1	2013	Blood	Human	SAMN06218049	GCID_KLEBC_00163	USA	SRR8071941.fasta	1	14
5f48de34f87f39a1a091de15	SRR8071942	SRR8071942.fasta	SRR8071942.fasta	1	2013	Blood	Human	SAMN06218106	GCID_KLEBC_00166	USA	SRR8071942.fasta	1	16
5f49f781677a551d872485e0	SRR8071944	SRR8071944.fasta	SRR8071944.fasta	1	2013	Blood	Human	SAMN06218105	GCID_KLEBC_00167	USA	SRR8071944.fasta	1	7
5f48c4c2677a551690246d38	SRR8071945	SRR8071945.fasta	SRR8071945.fasta	1	2013	Blood	Human	SAMN06218101	GCID_KLEBC_00171	USA	SRR8071945.fasta	1	10
5f49326b677a55e10c247691	SRR8071946	SRR8071946.fasta	SRR8071946.fasta	1	2013	Blood	Human	SAMN06218102	GCID_KLEBC_00170	USA	SRR8071946.fasta	1	14
5f489c2164435fbccb7459c6	SRR8071949	SRR8071949.fasta	SRR8071949.fasta	1	2013	Blood	Human	SAMN06218100	GCID_KLEBC_00172	USA	SRR8071949.fasta	1	12
5f49bd85677a55b5dc2481f6	SRR8071950	SRR8071950.fasta	SRR8071950.fasta	1	2013	Blood	Human	SAMN06218096	GCID_KLEBC_00176	USA	SRR8071950.fasta	1	15
5f49249864435f6560746dc3	SRR8071951	SRR8071951.fasta	SRR8071951.fasta	1	2013	Blood	Human	SAMN06218097	GCID_KLEBC_00175	USA	SRR8071951.fasta	1	13
5f49d09264435f30f9747d08	SRR8071952	SRR8071952.fasta	SRR8071952.fasta	1	2013	Blood	Human	SAMN06218094	GCID_KLEBC_00178	USA	SRR8071952.fasta	1	13
5f48ba29f87f39f30891db31	SRR8071953	SRR8071953.fasta	SRR8071953.fasta	1	2013	Blood	Human	SAMN06218098	GCID_KLEBC_00174	USA	SRR8071953.fasta	1	14
5f49fda8677a5556c1248658	SRR8071954	SRR8071954.fasta	SRR8071954.fasta	1	2013	Blood	Human	SAMN06218095	GCID_KLEBC_00177	USA	SRR8071954.fasta	1	14
5f4a1049677a557a2c2487ab	SRR8071955	SRR8071955.fasta	SRR8071955.fasta	1	2013	Blood	Human	SAMN06218099	GCID_KLEBC_00173	USA	SRR8071955.fasta	1	16
5f48d9ab677a553839246f12	SRR8071956	SRR8071956.fasta	SRR8071956.fasta	1	2013	Blood	Human	SAMN06218093	GCID_KLEBC_00179	USA	SRR8071956.fasta	1	14
5f4863fc677a55b659246662	SRR8071957	SRR8071957.fasta	SRR8071957.fasta	1	2013	Blood	Human	SAMN06218091	GCID_KLEBC_00181	USA	SRR8071957.fasta	1	13
5f4a0b36f87f39709591f67d	SRR8071958	SRR8071958.fasta	SRR8071958.fasta	1	2013	Blood	Human	SAMN06218092	GCID_KLEBC_00180	USA	SRR8071958.fasta	1	11
5f49b58ef87f39b07b91f00b	SRR8071959	SRR8071959.fasta	SRR8071959.fasta	1	2013	Blood	Human	SAMN06218087	GCID_KLEBC_00185	USA	SRR8071959.fasta	1	15
5f4a021a64435f1a107480ac	SRR8071962	SRR8071962.fasta	SRR8071962.fasta	1	2013	Blood	Human	SAMN06218089	GCID_KLEBC_00183	USA	SRR8071962.fasta	1	13
5f4946b0f87f396fff91e78e	SRR8071963	SRR8071963.fasta	SRR8071963.fasta	1	2013	Blood	Human	SAMN06218086	GCID_KLEBC_00186	USA	SRR8071963.fasta	1	18
5f49187bf87f398ef791e2de	SRR8071964	SRR8071964.fasta	SRR8071964.fasta	1	2013	Blood	Human	SAMN06218088	GCID_KLEBC_00184	USA	SRR8071964.fasta	1	10
5f49cb3ff87f3970fc91f18c	SRR8071967	SRR8071967.fasta	SRR8071967.fasta	1	2013	Blood	Human	SAMN06218090	GCID_KLEBC_00182	USA	SRR8071967.fasta	1	10
5f493188f87f3956ba91e568	SRR8071972	SRR8071972.fasta	SRR8071972.fasta	1	2013	Blood	Human	SAMN06218084	GCID_KLEBC_00188	USA	SRR8071972.fasta	1	11
5f48668b64435f3c367455d1	SRR8071974	SRR8071974.fasta	SRR8071974.fasta	1	2013	Blood	Human	SAMN06218033	GCID_KLEBC_00195	USA	SRR8071974.fasta	1	10
5f488821f87f39457191cedc	SRR8071975	SRR8071975.fasta	SRR8071975.fasta	1	2013	Blood	Human	SAMN06218031	GCID_KLEBC_00197	USA	SRR8071975.fasta	1	10
5f488fdf64435f764c7458b5	SRR8071976	SRR8071976.fasta	SRR8071976.fasta	1	2013	Blood	Human	SAMN06218085	GCID_KLEBC_00187	USA	SRR8071976.fasta	1	5
5f4863e6677a55672a246646	SRR8071980	SRR8071980.fasta	SRR8071980.fasta	1	2013	Blood	Human	SAMN06218034	GCID_KLEBC_00194	USA	SRR8071980.fasta	1	13
5f490a2af87f3921ac91e1f5	SRR8071981	SRR8071981.fasta	SRR8071981.fasta	1	2013	Blood	Human	SAMN06218083	GCID_KLEBC_00189	USA	SRR8071981.fasta	1	17
5f49fcfa677a5512bf248642	SRR8071982	SRR8071982.fasta	SRR8071982.fasta	1	2013	Blood	Human	SAMN06218081	GCID_KLEBC_00191	USA	SRR8071982.fasta	1	18
5f49835f64435fcbf8747705	SRR8071985	SRR8071985.fasta	SRR8071985.fasta	1	2013	Blood	Human	SAMN06218032	GCID_KLEBC_00196	USA	SRR8071985.fasta	1	7
5f48dd08677a554608246f3d	SRR8071988	SRR8071988.fasta	SRR8071988.fasta	1	2013	Blood	Human	SAMN06218080	GCID_KLEBC_00192	USA	SRR8071988.fasta	1	13
5f4871cef87f3975ed91cd51	SRR8071992	SRR8071992.fasta	SRR8071992.fasta	1	2013	Blood	Human	SAMN06218082	GCID_KLEBC_00190	USA	SRR8071992.fasta	1	10
5f49be53f87f3930d391f099	SRR8071997	SRR8071997.fasta	SRR8071997.fasta	1	2013	Blood	Human	SAMN06218079	GCID_KLEBC_00193	USA	SRR8071997.fasta	1	18
5f4914b6677a550ea2247389	SRR8072000	SRR8072000.fasta	SRR8072000.fasta	1	2013	Blood	Human	SAMN06218124	GCID_KLEBC_00203	USA	SRR8072000.fasta	1	13
5f49191064435fe3ba746ce6	SRR8072002	SRR8072002.fasta	SRR8072002.fasta	1	2013	Blood	Human	SAMN06218127	GCID_KLEBC_00201	USA	SRR8072002.fasta	1	14
5f488fde677a5558a72469cc	SRR8072003	SRR8072003.fasta	SRR8072003.fasta	1	2013	Blood	Human	SAMN06218029	GCID_KLEBC_00199	USA	SRR8072003.fasta	1	13
5f49ea2364435f250d747f15	SRR8072004	SRR8072004.fasta	SRR8072004.fasta	1	2013	Blood	Human	SAMN06218126	GCID_KLEBC_00202	USA	SRR8072004.fasta	1	12
5f4902dc677a556cc724721f	SRR8072005	SRR8072005.fasta	SRR8072005.fasta	1	2013	Blood	Human	SAMN06218030	GCID_KLEBC_00198	USA	SRR8072005.fasta	1	14
5f49edcd677a555081248505	SRR8072006	SRR8072006.fasta	SRR8072006.fasta	1	2013	Blood	Human	SAMN06218128	GCID_KLEBC_00200	USA	SRR8072006.fasta	1	8
5f4cb71564435f036f748547	SRR8072007	SRR8072007.fasta	SRR8072007.fasta	1	2013	Blood	Human	SAMN06218123	GCID_KLEBC_00204	USA	SRR8072007.fasta	1	13
5f495aadf87f39ac2391e93c	SRR8072008	SRR8072008.fasta	SRR8072008.fasta	1	2013	Blood	Human	SAMN06218122	GCID_KLEBC_00205	USA	SRR8072008.fasta	1	8
5f49240df87f391c2091e463	SRR8072009	SRR8072009.fasta	SRR8072009.fasta	1	2013	Blood	Human	SAMN06218119	GCID_KLEBC_00208	USA	SRR8072009.fasta	1	17
5f492de8f87f39958091e520	SRR8072010	SRR8072010.fasta	SRR8072010.fasta	1	2013	Blood	Human	SAMN06218121	GCID_KLEBC_00206	USA	SRR8072010.fasta	1	20
5f488eb4677a557eba2469b6	SRR8072011	SRR8072011.fasta	SRR8072011.fasta	1	2013	Blood	Human	SAMN06218120	GCID_KLEBC_00207	USA	SRR8072011.fasta	1	13
5f48c1d964435f5e8c745cff	SRR8072012	SRR8072012.fasta	SRR8072012.fasta	1	2013	Blood	Human	SAMN06218118	GCID_KLEBC_00209	USA	SRR8072012.fasta	1	15
5f489cf2f87f39669591d8c6	SRR8072013	SRR8072013.fasta	SRR8072013.fasta	1	2013	Blood	Human	SAMN06218116	GCID_KLEBC_00211	USA	SRR8072013.fasta	1	13
5f49a1f9677a55cf55247fdd	SRR8072014	SRR8072014.fasta	SRR8072014.fasta	1	2013	Blood	Human	SAMN06218117	GCID_KLEBC_00210	USA	SRR8072014.fasta	1	13
5f4a188d64435fd8e0748241	SRR8072015	SRR8072015.fasta	SRR8072015.fasta	1	2013	Blood	Human	SAMN06218115	GCID_KLEBC_00212	USA	SRR8072015.fasta	1	14
5f48ed65677a55f1142470b1	SRR8072016	SRR8072016.fasta	SRR8072016.fasta	1	2013	Blood	Human	SAMN06218113	GCID_KLEBC_00214	USA	SRR8072016.fasta	1	18
5f491d6f64435f49ba746d41	SRR8072017	SRR8072017.fasta	SRR8072017.fasta	1	2013	Blood	Human	SAMN06218109	GCID_KLEBC_00218	USA	SRR8072017.fasta	1	18
5f49673e677a55782d247aff	SRR8072018	SRR8072018.fasta	SRR8072018.fasta	1	2013	Blood	Human	SAMN06218110	GCID_KLEBC_00217	USA	SRR8072018.fasta	1	13
5f499d8d677a55f1ae247f7a	SRR8072019	SRR8072019.fasta	SRR8072019.fasta	1	2013	Blood	Human	SAMN06218114	GCID_KLEBC_00213	USA	SRR8072019.fasta	1	13
5f487e2264435f128e74577f	SRR8072020	SRR8072020.fasta	SRR8072020.fasta	1	2013	Blood	Human	SAMN06218111	GCID_KLEBC_00216	USA	SRR8072020.fasta	1	13
5f49fb9964435f19ba748034	SRR8072021	SRR8072021.fasta	SRR8072021.fasta	1	2013	Blood	Human	SAMN06218112	GCID_KLEBC_00215	USA	SRR8072021.fasta	1	12
5f4a000f64435f452774808e	SRR9858660	SRR9858660.fasta	SRR9858660.fasta	1	2013	Blood	Human	SAMN12392861	KP0233	USA	SRR9858660.fasta	1	17
5f4ce555677a552f90248c16	SRR9858757	SRR9858757.fasta	SRR9858757.fasta	1	2013	Blood	Human	SAMN12392864	KP0285	USA	SRR9858757.fasta	1	18
5f47fb54f87f39d9aa91c4fd	SRR9858766	SRR9858766.fasta	SRR9858766.fasta	1	2013	Blood	Human	SAMN12392910	KP0728	USA	SRR9858766.fasta	1	15
5f490606f87f396d2991e195	SRR9858768	SRR9858768.fasta	SRR9858768.fasta	1	2013	Blood	Human	SAMN12392912	KP0732	USA	SRR9858768.fasta	1	18
5f4ce50d677a55c6e7248bdb	SRR9858795	SRR9858795.fasta	SRR9858795.fasta	1	2013	Blood	Human	SAMN12392903	KP0714	USA	SRR9858795.fasta	1	13
5f4a0eccf87f390e8f91f6e8	SRR9858797	SRR9858797.fasta	SRR9858797.fasta	1	2013	Blood	Human	SAMN12392901	KP0704	USA	SRR9858797.fasta	1	13
5f48955564435fb255745942	SRR9858815	SRR9858815.fasta	SRR9858815.fasta	1	2013	Blood	Human	SAMN12392897	KP0668	USA	SRR9858815.fasta	1	12
5f47d53ef87f39492291c181	SRR9858855	SRR9858855.fasta	SRR9858855.fasta	1	2013	Blood	Human	SAMN12392889	KP0327	USA	SRR9858855.fasta	1	7
5f48fd2264435f0c087461de	SRR9858858	SRR9858858.fasta	SRR9858858.fasta	1	2013	Blood	Human	SAMN12392892	KP0661	USA	SRR9858858.fasta	1	8
5f47e27ff87f396dcd91c2e9	SRR9858859	SRR9858859.fasta	SRR9858859.fasta	1	2013	Blood	Human	SAMN12392893	KP0662	USA	SRR9858859.fasta	1	14
5f495da5677a55268f247a38	SRR9858899	SRR9858899.fasta	SRR9858899.fasta	1	2013	Blood	Human	SAMN12392883	KP0321	USA	SRR9858899.fasta	1	10
5f47bdb3f87f39807f91c016	SRR9858904	SRR9858904.fasta	SRR9858904.fasta	1	2013	Blood	Human	SAMN12392858	KP0228	USA	SRR9858904.fasta	1	17
5f47de0b677a55a21c245b6f	SRR9858906	SRR9858906.fasta	SRR9858906.fasta	1	2013	Blood	Human	SAMN12392860	KP0231	USA	SRR9858906.fasta	1	16
5f492f5bf87f39707191e535	SRR9858959	SRR9858959.fasta	SRR9858959.fasta	1	2013	Blood	Human	SAMN12392869	KP0291	USA	SRR9858959.fasta	1	10
5f47be3264435f9dc47445b0	SRR9858962	SRR9858962.fasta	SRR9858962.fasta	1	2013	Blood	Human	SAMN12392859	KP0230	USA	SRR9858962.fasta	1	4
5f4a06f9f87f39892991f650	SRR9858964	SRR9858964.fasta	SRR9858964.fasta	1	2013	Blood	Human	SAMN12392870	KP0292	USA	SRR9858964.fasta	1	13
5f4a13b8f87f39a83b91f756	ERR2586352	ERR2586352.fasta	ERR2586352.fasta	1	2013	Blood	Human	SAMEA4668396	291	Vietnam	ERR2586352.fasta	1	4
5f49398264435f4420746ff5	ERR2586353	ERR2586353.fasta	ERR2586353.fasta	1	2013	Blood	Human	SAMEA4668397	292	Vietnam	ERR2586353.fasta	1	4
5f49d741f87f39e8e691f279	ERR2586357	ERR2586357.fasta	ERR2586357.fasta	1	2013	Blood	Human	SAMEA4668401	296	Vietnam	ERR2586357.fasta	1	12
5f48d41364435f43e2745e97	ERR2586358	ERR2586358.fasta	ERR2586358.fasta	1	2013	Blood	Human	SAMEA4668402	297	Vietnam	ERR2586358.fasta	1	13
5f48d21964435f649c745e54	ERR2586365	ERR2586365.fasta	ERR2586365.fasta	1	2013	Blood	Human	SAMEA4668409	304	Vietnam	ERR2586365.fasta	1	11
5f48ca77f87f397e2b91dcc9	ERR2586373	ERR2586373.fasta	ERR2586373.fasta	1	2013	Blood	Human	SAMEA4668417	312	Vietnam	ERR2586373.fasta	1	7
5f47e31a64435fd1d3744b92	ERR2586374	ERR2586374.fasta	ERR2586374.fasta	1	2013	Blood	Human	SAMEA4668419	313	Vietnam	ERR2586374.fasta	1	4
5f4a06e5f87f392f5d91f636	ERR2586383	ERR2586383.fasta	ERR2586383.fasta	1	2013	Blood	Human	SAMEA4668428	322	Vietnam	ERR2586383.fasta	1	5
5f48d8d664435f75df745ed4	ERR2586410	ERR2586410.fasta	ERR2586410.fasta	1	2013	Blood	Human	SAMEA4668455	349	Vietnam	ERR2586410.fasta	1	5
5f48fc4264435f03297461b6	ERR2586416	ERR2586416.fasta	ERR2586416.fasta	1	2013	Blood	Human	SAMEA4668461	355	Vietnam	ERR2586416.fasta	1	4
5f4964fe64435f12b974747d	ERR2586424	ERR2586424.fasta	ERR2586424.fasta	1	2013	Blood	Human	SAMEA4668469	363	Vietnam	ERR2586424.fasta	1	2
5f49e70ef87f392f9e91f3ce	SRR3987121	SRR3987121.fasta	SRR3987121.fasta	1	2013	Blood (whole)	Human	SAMN05170104	DHQP1301288	USA	SRR3987121.fasta	1	11
[truncated: 7,068 more rows]
