# Supplementary material for: Global, regional, and national estimates of the impact of a maternal Klebsiella pneumoniae vaccine: A Bayesian modeling analysis
Source: PLoS Med. 2023 May 22;20(5):e1004239. doi: 10.1371/journal.pmed.1004239 (PMC10270628; doi:10.1371/journal.pmed.1004239)
Supplement: S2 Table — Country-specific estimates of overall averted cases, deaths, and result on neonatal mortality as well as antibiotic resistant deaths. (XLSX) [file pmed.1004239.s004.xlsx]

## Sheet: TableS1-CountryEstimatesOfKPBur
code	Country	WHO Region	Number of Neonatal Deaths that are Avertable	Number of Neonatal Deaths that are Avertable (Upper Bound)	Number of Neonatal Deaths that are Avertable (Lower Bound)	Number of Neonatal Cases that are Avertable	Number of Neonatal Cases that are Avertable (Upper Bound)	Number of Neonatal Cases that are Avertable (Lower Bound)	Percent of All Neonatal Deaths that are Avertable	Percent of All Neonatal Deaths that are Avertable (Upper Bound)	Percent of All Neonatal Deaths that are Avertable (Lower Bound)	Number of Meropenem Resistant Neonatal Deaths Averted in 2030	Number of Meropenem Resistant Neonatal Deaths Averted in 2030 (97.5th Percentile)	Number of Meropenem Resistant Neonatal Deaths Averted in 2030 (2.5th Percentile)	Number of Ampicillin Resistant Neonatal Deaths Averted	Number of Ampicillin Resistant Neonatal Deaths Averted (2.5th Percentile)	Number of Ampicillin Resistant Neonatal Deaths Averted (97.5th Percentile)	Number of Gentamicin Resistant Neonatal Deaths Averted	Number of Gentamicin Resistant Neonatal Deaths Averted (2.5th Percentile)	Number of Gentamicin Resistant Neonatal Deaths Averted (97.5th Percentile)	Number of Amikacin Resistant Neonatal Deaths Averted	Number of Amikacin Resistant Neonatal Deaths Averted (2.5th Percentile)	Number of Amikacin Resistant Neonatal Deaths Averted (97.5th Percentile)	Number of Ceftazidime Resistant Neonatal Deaths Averted	Number of Ceftazidime Resistant Neonatal Deaths Averted (2.5th Percentile)	Number of Ceftazidime Resistant Neonatal Deaths Averted (97.5th Percentile)	Number of Meropenem Resistant Neonatal Deaths Averted	Number of Meropenem Resistant Neonatal Deaths Averted (2.5th Percentile)	Number of Meropenem Resistant Neonatal Deaths Averted (97.5th Percentile)
af	Afghanistan	EMR	1316.29	1921.57	815.154	6561.53	5399.37	8436.11	4.81353	7.02699	2.98093	2113.51	4308.3	292.792	930.745	129.014	1897.33	930.782	129.007	1897.31	930.758	129.112	1897.32	385.55	10.2795	1617.7	930.796	128.946	1897.39
bh	Bahrain	EMR	0.105062	0.153374	0.0650631	0.523721	0.430961	0.673344	0.586512	0.856215	0.363216	0.168694	0.343876	0.0233697	0.0742893	0.0102975	0.151439	0.0742922	0.010297	0.151438	0.0742903	0.0103053	0.151438	0.0307735	0.000820476	0.12912	0.0742933	0.0102921	0.151444
cy	Cyprus	EMR	0.140083	0.204499	0.0867508	0.698295	0.574615	0.897793	0.932767	1.36169	0.577645	0.224926	0.458501	0.0311596	0.0990523	0.01373	0.201919	0.0990563	0.0137293	0.201917	0.0990537	0.0137405	0.201917	0.0410313	0.00109397	0.17216	0.0990578	0.0137228	0.201925
dj	Djibouti	EMR	21.2226	30.9816	13.1427	105.792	87.0542	136.016	3.87482	5.65662	2.3996	34.0762	69.4629	4.72069	15.0064	2.0801	30.5907	15.007	2.07999	30.5904	15.0066	2.08168	30.5905	6.21624	0.165736	26.0822	15.0073	2.079	30.5916
eg	Egypt	EMR	546.814	798.262	338.632	2725.79	2243.01	3504.53	2.13056	3.11028	1.31942	877.997	1789.76	121.632	386.651	53.5952	788.19	386.666	53.5924	788.183	386.656	53.6359	788.185	160.166	4.2703	672.025	386.672	53.5669	788.214
ir	Iran, Islamic Rep.	EMR	351.854	513.65	217.896	1753.94	1443.29	2255.03	3.49338	5.09977	2.16338	564.957	1151.64	78.2652	248.795	34.4864	507.169	248.805	34.4846	507.165	248.798	34.5126	507.166	103.06	2.74777	432.422	248.808	34.4682	507.185
iq	Iraq	EMR	599.731	875.511	371.402	2989.57	2460.07	3843.67	3.61481	5.27705	2.23858	962.963	1962.96	133.402	424.068	58.7817	864.465	424.085	58.7786	864.458	424.074	58.8263	864.459	175.665	4.68355	737.059	424.091	58.7506	864.491
jo	Jordan	EMR	37.5773	54.8569	23.2709	187.318	154.141	240.833	2.29327	3.3478	1.42018	60.3363	122.993	8.35857	26.5708	3.68308	54.1647	26.5718	3.68289	54.1643	26.5712	3.68588	54.1643	11.0066	0.293457	46.1818	26.5722	3.68113	54.1663
kw	Kuwait	EMR	0.665395	0.97137	0.412066	3.3169	2.72942	4.26451	0.365914	0.534176	0.226603	1.0684	2.17788	0.148008	0.470499	0.0652177	0.959114	0.470517	0.0652142	0.959106	0.470505	0.0652672	0.959108	0.194899	0.00519635	0.817758	0.470524	0.0651832	0.959143
lb	Lebanon	EMR	5.53328	8.07771	3.42666	27.5826	22.6973	35.4628	1.71033	2.49681	1.05918	8.88456	18.1108	1.23081	3.91257	0.542337	7.97579	3.91272	0.542308	7.97572	3.91262	0.542748	7.97574	1.62074	0.0432117	6.80031	3.91278	0.54205	7.97603
ly	Libya	EMR	13.6231	19.8875	8.43651	67.9092	55.8813	87.3103	1.87057	2.73074	1.15841	21.874	44.5892	3.03028	9.63284	1.33525	19.6366	9.63322	1.33518	19.6364	9.63297	1.33626	19.6365	3.99029	0.106388	16.7425	9.63337	1.33454	19.6372
ma	Morocco	EMR	416.887	608.589	258.17	2078.13	1710.05	2671.83	4.28812	6.25998	2.65555	669.379	1364.5	92.7311	294.78	40.8606	600.91	294.791	40.8584	600.905	294.784	40.8916	600.906	122.109	3.25565	512.347	294.796	40.839	600.928
om	Oman	EMR	3.60714	5.26585	2.23383	17.9811	14.7963	23.1182	1.19232	1.74059	0.73838	5.79184	11.8064	0.802361	2.5506	0.353549	5.19941	2.5507	0.35353	5.19936	2.55063	0.353817	5.19937	1.05656	0.0281697	4.43311	2.55074	0.353361	5.19956
pk	Pakistan	EMR	8314.18	12137.4	5148.81	41445	34104.4	53285.6	4.53763	6.62422	2.81007	13349.7	27212.8	1849.38	5878.93	814.902	11984.2	5879.16	814.859	11984.1	5879.01	815.52	11984.2	2435.28	64.9289	10218	5879.25	814.471	11984.6
sa	Saudi Arabia	EMR	60.0256	87.6278	37.1727	299.219	246.223	384.704	1.59086	2.32241	0.985192	96.3807	196.468	13.3519	42.4439	5.88332	86.5222	42.4456	5.88301	86.5215	42.4445	5.88779	86.5216	17.5819	0.468765	73.7704	42.4463	5.88021	86.5248
so	Somalia	EMR	523.841	764.724	324.405	2611.27	2148.77	3357.3	4.03967	5.89727	2.50169	841.11	1714.56	116.521	370.406	51.3435	755.075	370.421	51.3408	755.069	370.411	51.3824	755.07	153.436	4.09089	643.791	370.427	51.3163	755.098
sd	South Sudan	EMR	484.057	706.646	299.767	2412.96	1985.58	3102.32	3.93962	5.75121	2.43973	777.231	1584.35	107.672	342.275	47.4442	697.73	342.289	47.4416	697.724	342.28	47.4802	697.726	141.784	3.7802	594.898	342.294	47.4191	697.751
sy	Syrian Arab Republic	EMR	50.4649	73.6708	31.252	251.561	207.005	323.43	2.04881	2.99093	1.26879	81.0295	165.175	11.2253	35.6836	4.94625	72.7412	35.685	4.94598	72.7406	35.6841	4.95	72.7408	14.7815	0.394102	62.0205	35.6856	4.94363	72.7434
tn	Tunisia	EMR	22.2382	32.4642	13.7717	110.854	91.2202	142.525	1.72086	2.51218	1.06569	35.707	72.787	4.94659	15.7246	2.17964	32.0546	15.7252	2.17953	32.0543	15.7248	2.1813	32.0544	6.51371	0.173667	27.3303	15.7254	2.17849	32.0556
ae	United Arab Emirates	EMR	2.45145	3.57873	1.51814	12.2202	10.0558	15.7114	0.915435	1.33639	0.566911	3.9362	8.02377	0.545294	1.73342	0.240276	3.53358	1.73348	0.240263	3.53355	1.73344	0.240458	3.53355	0.718047	0.0191444	3.01279	1.73351	0.240149	3.53368
ye	Yemen	EMR	607.05	886.196	375.935	3026.06	2490.09	3890.58	4.41631	6.4471	2.73493	974.715	1986.91	135.03	429.243	59.4991	875.015	429.26	59.496	875.008	429.249	59.5443	875.009	177.809	4.74071	746.054	429.267	59.4676	875.041
al	Albania	EUR	4.93793	7.20859	3.05797	24.6149	20.2552	31.6472	2.49	3.63501	1.54201	0	0	0	0	0	0	0	0	0	0	0	0	0	0	0	0	0	0
ad	Andorra	EUR	0	0	0	0	0	0	0	0	0	0	0	0	0	0	0	0	0	0	0	0	0	0	0	0	0	0	0
am	Armenia	EUR	6.4088	9.35583	3.96885	31.947	26.2886	41.074	2.60055	3.79639	1.61047	0	0	0	0	0	0	0	0	0	0	0	0	0	0	0	0	0	0
at	Austria	EUR	0.700415	1.02249	0.433754	3.49147	2.87308	4.48896	0.533928	0.779451	0.330652	0	0	0	0	0	0	0	0	0	0	0	0	0	0	0	0	0	0
az	Azerbaijan	EUR	100.37	146.524	62.1569	500.328	411.712	643.268	3.23617	4.72429	2.0041	0	0	0	0	0	0	0	0	0	0	0	0	0	0	0	0	0	0
by	Belarus	EUR	2.83668	4.1411	1.7567	14.1405	11.636	18.1803	1.60301	2.34014	0.992716	0	0	0	0	0	0	0	0	0	0	0	0	0	0	0	0	0	0
be	Belgium	EUR	1.71602	2.50511	1.0627	8.55411	7.03904	10.998	0.831921	1.21447	0.515193	0	0	0	0	0	0	0	0	0	0	0	0	0	0	0	0	0	0
ba	Bosnia and Herzegovina	EUR	2.34639	3.42536	1.45308	11.6964	9.6248	15.038	2.07817	3.0338	1.28697	0	0	0	0	0	0	0	0	0	0	0	0	0	0	0	0	0	0
bg	Bulgaria	EUR	5.84847	8.53783	3.62185	29.1538	23.9902	37.4828	2.04833	2.99024	1.26849	0	0	0	0	0	0	0	0	0	0	0	0	0	0	0	0	0	0
hr	Croatia	EUR	1.33079	1.94274	0.824133	6.6338	5.45884	8.52903	1.5419	2.25093	0.95487	0	0	0	0	0	0	0	0	0	0	0	0	0	0	0	0	0	0
cz	Czech Republic	EUR	2.59154	3.78323	1.60489	12.9185	10.6304	16.6092	1.82687	2.66693	1.13134	0	0	0	0	0	0	0	0	0	0	0	0	0	0	0	0	0	0
dk	Denmark	EUR	0.45527	0.664622	0.28194	2.26946	1.8675	2.91783	0.439117	0.64104	0.271937	0	0	0	0	0	0	0	0	0	0	0	0	0	0	0	0	0	0
ee	Estonia	EUR	0.490291	0.715746	0.303628	2.44403	2.01115	3.14227	2.94531	4.29969	1.82398	0	0	0	0	0	0	0	0	0	0	0	0	0	0	0	0	0	0
fi	Finland	EUR	0.665395	0.97137	0.412066	3.3169	2.72942	4.26451	1.13152	1.65184	0.700727	0	0	0	0	0	0	0	0	0	0	0	0	0	0	0	0	0	0
fr	France	EUR	15.6193	22.8016	9.67271	77.8599	64.0696	100.104	1.22132	1.78293	0.75634	0	0	0	0	0	0	0	0	0	0	0	0	0	0	0	0	0	0
ge	Georgia	EUR	9.42059	13.7526	5.83399	46.9603	38.6429	60.3766	2.76499	4.03644	1.7123	0	0	0	0	0	0	0	0	0	0	0	0	0	0	0	0	0	0
de	Germany	EUR	8.79021	12.8323	5.44361	43.818	36.0571	56.3365	0.810491	1.18319	0.501921	0	0	0	0	0	0	0	0	0	0	0	0	0	0	0	0	0	0
gr	Greece	EUR	0.490291	0.715746	0.303628	2.44403	2.01115	3.14227	0.205279	0.299675	0.127126	0	0	0	0	0	0	0	0	0	0	0	0	0	0	0	0	0	0
hu	Hungary	EUR	2.5215	3.68098	1.56151	12.5693	10.3431	16.1603	1.06704	1.55771	0.660797	0	0	0	0	0	0	0	0	0	0	0	0	0	0	0	0	0	0
is	Iceland	EUR	0.140083	0.204499	0.0867508	0.698295	0.574615	0.897793	4.30109	6.27891	2.66358	0	0	0	0	0	0	0	0	0	0	0	0	0	0	0	0	0	0
ie	Ireland	EUR	1.08564	1.58487	0.672319	5.41178	4.45327	6.95789	0.894191	1.30538	0.553755	0	0	0	0	0	0	0	0	0	0	0	0	0	0	0	0	0	0
il	Israel	EUR	2.94174	4.29448	1.82177	14.6642	12.0669	18.8536	1.06193	1.55025	0.657632	0	0	0	0	0	0	0	0	0	0	0	0	0	0	0	0	0	0
it	Italy	EUR	9.42059	13.7526	5.83399	46.9603	38.6429	60.3766	1.20548	1.75981	0.746531	0	0	0	0	0	0	0	0	0	0	0	0	0	0	0	0	0	0
kz	Kazakhstan	EUR	70.7069	103.221	43.7875	352.464	290.037	453.161	3.13448	4.57584	1.94112	0	0	0	0	0	0	0	0	0	0	0	0	0	0	0	0	0	0
kg	Kyrgyzstan	EUR	52.321	76.3804	32.4014	260.813	214.619	335.326	3.41396	4.98384	2.1142	0	0	0	0	0	0	0	0	0	0	0	0	0	0	0	0	0	0
lv	Latvia	EUR	1.89112	2.76074	1.17114	9.42698	7.7573	12.1202	2.78711	4.06873	1.726	0	0	0	0	0	0	0	0	0	0	0	0	0	0	0	0	0	0
lt	Lithuania	EUR	2.48647	3.62986	1.53983	12.3947	10.1994	15.9358	3.89291	5.68303	2.41081	0	0	0	0	0	0	0	0	0	0	0	0	0	0	0	0	0	0
lu	Luxembourg	EUR	0	0	0	0	0	0	0	0	0	0	0	0	0	0	0	0	0	0	0	0	0	0	0	0	0	0	0
mt	Malta	EUR	0	0	0	0	0	0	0	0	0	0	0	0	0	0	0	0	0	0	0	0	0	0	0	0	0	0	0
mc	Monaco	EUR	0	0	0	0	0	0	0	0	0	0	0	0	0	0	0	0	0	0	0	0	0	0	0	0	0	0	0
nl	Netherlands	EUR	5.67336	8.28221	3.51341	28.2809	23.2719	36.3606	1.80408	2.63367	1.11723	0	0	0	0	0	0	0	0	0	0	0	0	0	0	0	0	0	0
mk	North Macedonia	EUR	0.805478	1.17587	0.498817	4.01519	3.30404	5.16231	1.15327	1.68359	0.714199	0	0	0	0	0	0	0	0	0	0	0	0	0	0	0	0	0	0
no	Norway	EUR	0.525312	0.766871	0.325315	2.61861	2.15481	3.36672	0.734996	1.07298	0.455169	0	0	0	0	0	0	0	0	0	0	0	0	0	0	0	0	0	0
pl	Poland	EUR	9.42059	13.7526	5.83399	46.9603	38.6429	60.3766	1.03344	1.50866	0.63999	0	0	0	0	0	0	0	0	0	0	0	0	0	0	0	0	0	0
pt	Portugal	EUR	1.75104	2.55624	1.08438	8.72868	7.18269	11.2224	1.3611	1.987	0.842906	0	0	0	0	0	0	0	0	0	0	0	0	0	0	0	0	0	0
ro	Romania	EUR	23.3238	34.0491	14.444	116.266	95.6734	149.482	2.66605	3.89201	1.65104	0	0	0	0	0	0	0	0	0	0	0	0	0	0	0	0	0	0
ru	Russian Federation	EUR	121.382	177.198	75.1696	605.072	497.904	777.937	1.67476	2.44488	1.03715	0	0	0	0	0	0	0	0	0	0	0	0	0	0	0	0	0	0
sm	San Marino	EUR	0	0	0	0	0	0				0	0	0	0	0	0	0	0	0	0	0	0	0	0	0	0	0	0
rs	Serbia	EUR	2.17129	3.16973	1.34464	10.8236	8.90653	13.9158	0.748132	1.09215	0.463304	0	0	0	0	0	0	0	0	0	0	0	0	0	0	0	0	0	0
sk	Slovakia	EUR	1.71602	2.50511	1.0627	8.55411	7.03904	10.998	0.945554	1.38036	0.585563	0	0	0	0	0	0	0	0	0	0	0	0	0	0	0	0	0	0
si	Slovenia	EUR	0.560332	0.817996	0.347003	2.79318	2.29846	3.59117	2.31103	3.37374	1.43118	0	0	0	0	0	0	0	0	0	0	0	0	0	0	0	0	0	0
es	Spain	EUR	16.3197	23.8241	10.1065	81.3513	66.9427	104.593	1.94341	2.83708	1.20352	0	0	0	0	0	0	0	0	0	0	0	0	0	0	0	0	0	0
se	Sweden	EUR	1.8561	2.70961	1.14945	9.25241	7.61365	11.8958	1.44277	2.10622	0.893481	0	0	0	0	0	0	0	0	0	0	0	0	0	0	0	0	0	0
ch	Switzerland	EUR	1.71602	2.50511	1.0627	8.55411	7.03904	10.998	0.987907	1.44219	0.611792	0	0	0	0	0	0	0	0	0	0	0	0	0	0	0	0	0	0
tj	Tajikistan	EUR	156.823	228.937	97.1175	781.741	643.282	1005.08	3.92622	5.73165	2.43143	0	0	0	0	0	0	0	0	0	0	0	0	0	0	0	0	0	0
tr	Turkey	EUR	121.382	177.198	75.1696	605.072	497.904	777.937	1.53332	2.2384	0.949553	0	0	0	0	0	0	0	0	0	0	0	0	0	0	0	0	0	0
tm	Turkmenistan	EUR	65.839	96.1145	40.7729	328.199	270.069	421.963	3.53961	5.16727	2.19202	0	0	0	0	0	0	0	0	0	0	0	0	0	0	0	0	0	0
ua	Ukraine	EUR	42.9004	62.6278	26.5674	213.853	175.976	274.949	2.07907	3.03512	1.28753	0	0	0	0	0	0	0	0	0	0	0	0	0	0	0	0	0	0
gb	United Kingdom	EUR	8.89528	12.9857	5.50868	44.3417	36.4881	57.0098	0.58876	0.859496	0.364608	0	0	0	0	0	0	0	0	0	0	0	0	0	0	0	0	0	0
uz	Uzbekistan	EUR	360.259	525.92	223.101	1795.84	1477.77	2308.9	3.45799	5.04811	2.14146	0	0	0	0	0	0	0	0	0	0	0	0	0	0	0	0	0	0
dz	Algeria	AFR	417.062	608.845	258.279	2079	1710.77	2672.95	3.79689	5.54285	2.35134	133.388	363.266	37.3248	398.502	228.501	601.174	339.223	176.43	551.781	102.552	34.7711	235.628	363.336	195.64	571.199	58.7443	16.4379	159.983
ao	Angola	AFR	1669.41	2437.07	1033.83	8321.75	6847.83	10699.2	4.35883	6.3632	2.69934	533.921	1454.07	149.403	1595.11	914.637	2406.36	1357.83	706.211	2208.65	410.494	139.181	943.164	1454.35	783.102	2286.38	235.14	65.7973	640.375
bj	Benin	AFR	462.519	675.205	286.429	2305.59	1897.24	2964.29	5.36916	7.83812	3.32502	147.926	402.859	41.393	441.936	253.406	666.697	376.196	195.66	611.921	113.73	38.561	261.31	402.937	216.963	633.456	65.147	18.2296	177.42
bw	Botswana	AFR	35.1609	51.3292	21.7744	175.272	144.228	225.346	3.7865	5.52769	2.34491	11.2454	30.6255	3.14671	33.5961	19.264	50.6825	28.5985	14.8741	46.5184	8.64578	2.93142	19.8648	30.6314	16.4936	48.1555	4.9525	1.38582	13.4875
bf	Burkina Faso	AFR	750.25	1095.25	464.616	3739.89	3077.5	4808.35	5.57859	8.14386	3.45472	239.95	653.475	67.1433	716.861	411.048	1081.45	610.225	317.379	992.594	184.481	62.5495	423.869	653.602	351.935	1027.53	105.675	29.5701	287.792
bi	Burundi	AFR	444.344	648.671	275.174	2214.99	1822.68	2847.8	4.64515	6.78118	2.87665	142.113	387.028	39.7664	424.569	243.448	640.498	361.412	187.971	587.875	109.261	37.0456	251.041	387.103	208.437	608.563	62.5869	17.5132	170.448
cm	Cameroon	AFR	738.168	1077.61	457.133	3679.66	3027.93	4730.92	4.82859	7.04897	2.99025	236.086	642.952	66.0621	705.317	404.429	1064.03	600.398	312.268	976.609	181.51	61.5422	417.043	643.076	346.267	1010.98	103.973	29.0939	283.157
cf	Central African Republic	AFR	228.861	334.1	141.729	1140.84	938.777	1466.77	4.54049	6.62839	2.81184	73.1958	199.34	20.4818	218.676	125.389	329.891	186.147	96.8153	302.787	56.275	19.0805	129.3	199.379	107.356	313.442	32.2356	9.02023	87.7898
td	Chad	AFR	786.286	1147.85	486.932	3919.53	3225.31	5039.31	4.62151	6.74667	2.86202	251.476	684.863	70.3684	751.294	430.792	1133.39	639.535	332.624	1040.27	193.342	65.5539	444.228	684.996	368.839	1076.88	110.75	30.9904	301.615
cg	Congo	AFR	88.7076	129.499	54.9349	442.195	363.875	568.527	4.03805	5.89491	2.50069	28.3711	77.2652	7.93885	84.7598	48.6013	127.867	72.1514	37.5261	117.362	21.8125	7.39569	50.1172	77.2802	41.6119	121.492	12.4947	3.49629	34.0278
ci	Côte d'Ivoire	AFR	1173.83	1713.6	726.928	5851.36	4814.99	7523.05	5.18418	7.56808	3.21046	375.421	1022.41	105.051	1121.59	643.118	1692.01	954.745	496.565	1552.99	288.635	97.8637	663.177	1022.61	550.63	1607.65	165.336	46.2648	450.274
cd	Democratic Republic of the Congo	AFR	2920.77	4263.86	1808.78	14559.6	11980.9	18719.2	4.31622	6.30099	2.67295	934.14	2544.02	261.393	2790.78	1600.24	4210.13	2375.64	1235.58	3864.23	718.194	243.509	1650.15	2544.51	1370.1	4000.22	411.397	115.118	1120.39
gq	Equatorial Guinea	AFR	25.5301	37.2699	15.8103	127.264	104.724	163.623	3.71994	5.43052	2.30369	8.16523	22.237	2.28481	24.394	13.9875	36.8004	20.7652	10.8001	33.7768	6.27766	2.12849	14.4238	22.2413	11.9759	34.9655	3.59599	1.00624	9.79323
er	Eritrea	AFR	123.588	180.419	76.5359	616.071	506.954	792.078	5.41018	7.89799	3.35042	39.5269	107.647	11.0605	118.088	67.7118	178.146	100.522	52.2817	163.51	30.3894	10.3038	69.8237	107.668	57.9741	169.264	17.4077	4.87106	47.4078
et	Ethiopia	AFR	3424.33	4998.98	2120.62	17069.8	14046.5	21946.5	5.27862	7.70595	3.26895	1095.19	2982.63	306.459	3271.94	1876.13	4935.99	2785.22	1448.6	4530.45	842.016	285.492	1934.65	2983.2	1606.32	4689.88	482.326	134.965	1313.56
ga	Gabon	AFR	34.9857	51.0736	21.666	174.399	143.51	224.224	3.97524	5.80321	2.46179	11.1894	30.4729	3.13104	33.4288	19.1681	50.4301	28.4561	14.8001	46.2868	8.60272	2.91682	19.7659	30.4788	16.4115	47.9157	4.92783	1.37892	13.4204
gh	Ghana	AFR	912.676	1332.36	565.203	4549.56	3743.76	5849.34	4.92351	7.18753	3.04903	291.899	794.95	81.6796	872.059	500.039	1315.58	742.336	386.091	1207.49	224.42	76.0913	515.635	795.104	428.128	1249.98	128.553	35.9719	350.098
gn	Guinea	AFR	563.694	822.904	349.085	2809.94	2312.25	3612.72	5.44882	7.95442	3.37435	180.285	490.983	50.4476	538.608	308.838	812.536	458.487	238.46	745.778	138.608	46.9961	318.471	491.079	264.423	772.023	79.3978	22.2172	216.23
gw	Guinea-Bissau	AFR	101.245	147.802	62.6991	504.693	415.303	648.88	5.34381	7.80111	3.30932	32.3809	88.1855	9.06089	96.7393	55.4703	145.939	82.3489	42.8298	133.949	24.8954	8.44096	57.2005	88.2025	47.4931	138.663	14.2606	3.99044	38.8371
ke	Kenya	AFR	1114.96	1627.66	690.471	5557.9	4573.51	7145.76	4.43215	6.47024	2.74475	356.593	971.138	99.7826	1065.34	610.864	1607.15	906.863	471.662	1475.11	274.159	92.9557	629.917	971.326	523.015	1527.02	157.044	43.9445	427.691
ls	Lesotho	AFR	62.2669	90.8998	38.5607	310.392	255.416	399.069	4.17583	6.09605	2.58601	19.9146	54.2351	5.57256	59.4958	34.1149	89.7545	50.6455	26.3409	82.3803	15.3109	5.19129	35.179	54.2456	29.2088	85.2793	8.77045	2.45417	23.8853
lr	Liberia	AFR	147.823	215.798	91.5438	736.876	606.363	947.396	5.48082	8.00112	3.39417	47.2777	128.755	13.2293	141.244	80.9894	213.079	120.233	62.5336	195.572	36.3484	12.3242	83.5154	128.78	69.3422	202.455	20.8212	5.82623	56.704
mg	Madagascar	AFR	545.448	796.268	337.786	2718.99	2237.41	3495.78	4.66298	6.80722	2.8877	174.449	475.091	48.8147	521.174	298.841	786.236	443.647	230.742	721.638	134.121	45.4749	308.162	475.183	255.865	747.034	76.8278	21.4981	209.231
mw	Malawi	AFR	492.287	718.661	304.864	2453.98	2019.34	3155.07	4.81441	7.02827	2.98147	157.447	428.787	44.057	470.378	269.715	709.606	400.407	208.253	651.305	121.049	41.0427	278.128	428.87	230.927	674.225	69.3399	19.4028	188.839
ml	Mali	AFR	1132.85	1653.78	701.554	5647.11	4646.91	7260.45	5.63717	8.22937	3.49099	362.317	986.725	101.384	1082.44	620.669	1632.95	921.419	479.232	1498.78	278.559	94.4477	640.028	986.917	531.41	1551.53	159.565	44.6498	434.556
mr	Mauritania	AFR	174.228	254.346	107.896	868.504	714.678	1116.63	5.09017	7.43083	3.15224	55.7229	151.755	15.5925	166.475	95.4566	251.141	141.711	73.7041	230.507	42.8414	14.5257	98.4338	151.784	81.7288	238.619	24.5405	6.86697	66.8331
mu	Mauritius	AFR	2.6966	3.93661	1.66995	13.4422	11.0613	17.2825	3.07284	4.48586	1.90295	0.862445	2.34877	0.241331	2.57659	1.47742	3.88701	2.19331	1.14075	3.56765	0.663072	0.22482	1.5235	2.34922	1.26495	3.6932	0.379823	0.106283	1.0344
mz	Mozambique	AFR	1115.06	1627.81	690.536	5558.43	4573.94	7146.43	5.30016	7.73739	3.28229	356.627	971.23	99.792	1065.44	610.922	1607.3	906.948	471.706	1475.25	274.185	92.9644	629.977	971.418	523.064	1527.16	157.059	43.9486	427.732
na	Namibia	AFR	32.5693	47.546	20.1696	162.354	133.598	208.737	3.83878	5.60401	2.37729	10.4165	28.3682	2.91478	31.1199	17.8441	46.947	26.4906	13.7778	43.0898	8.00854	2.71536	18.4007	28.3737	15.2779	44.6062	4.58747	1.28368	12.4934
ne	Niger	AFR	1002.89	1464.06	621.071	4999.27	4113.81	6427.52	5.54699	8.09772	3.43515	320.751	873.527	89.7532	958.258	549.465	1445.61	815.712	424.254	1326.84	246.603	83.6125	566.603	873.696	470.446	1373.53	141.26	39.5275	384.703
ng	Nigeria	AFR	7831.34	11432.5	4849.8	39038.2	32123.9	50191.1	4.49242	6.55822	2.78207	2504.68	6821.18	700.863	7482.82	4290.65	11288.5	6369.72	3312.9	10361	1925.67	652.912	4424.48	6822.5	3673.61	10725.6	1103.06	308.662	3004.06
rw	Rwanda	AFR	238.842	348.671	147.91	1190.59	979.719	1530.74	4.72967	6.90457	2.929	76.388	208.033	21.375	228.212	130.857	344.278	194.265	101.038	315.992	58.7293	19.9126	134.938	208.074	112.038	327.112	33.6415	9.41362	91.6184
sn	Senegal	AFR	481.185	702.454	297.989	2398.64	1973.8	3083.92	5.46778	7.98209	3.38609	153.896	419.117	43.0635	459.771	263.633	693.604	391.378	203.557	636.617	118.32	40.1172	271.855	419.199	225.719	659.02	67.7762	18.9653	184.58
sc	Seychelles	AFR	0.315187	0.460123	0.195189	1.57116	1.29288	2.02003	2.90324	4.23826	1.79792	0.100805	0.274531	0.0282075	0.30116	0.172685	0.454326	0.256361	0.133334	0.416998	0.077502	0.0262776	0.178071	0.274584	0.147851	0.431673	0.0443949	0.0124227	0.120904
sl	Sierra Leone	AFR	317.498	463.497	196.621	1582.69	1302.37	2034.85	5.5062	8.03818	3.40988	101.545	276.544	28.4144	303.369	173.952	457.657	258.241	134.312	420.056	78.0703	26.4703	179.377	276.598	148.935	434.838	44.7204	12.5138	121.791
za	South Africa	AFR	344.499	502.914	213.342	1717.28	1413.12	2207.9	3.93629	5.74635	2.43767	110.18	300.062	30.8308	329.168	188.745	496.578	280.203	145.734	455.779	84.7097	28.7215	194.632	300.121	161.601	471.818	48.5236	13.578	132.148
tz	Tanzania	AFR	1408.71	2056.49	872.388	7022.23	5778.47	9028.43	5.04674	7.36744	3.12535	450.544	1227	126.072	1346.02	771.807	2030.58	1145.79	595.929	1863.75	346.391	117.446	795.88	1227.24	660.812	1929.34	198.42	55.5224	540.374
tg	Togo	AFR	250.889	366.258	155.371	1250.65	1029.14	1607.95	5.12999	7.48897	3.17691	80.241	218.527	22.4532	239.723	137.457	361.643	204.063	106.134	331.93	61.6916	20.917	141.745	218.569	117.689	343.612	35.3383	9.88844	96.2396
ug	Uganda	AFR	1037.56	1514.67	642.541	5172.09	4256.03	6649.73	4.78235	6.98147	2.96162	331.84	903.726	92.8561	991.385	568.461	1495.59	843.912	438.921	1372.71	255.128	86.503	586.191	903.901	486.709	1421.02	146.143	40.894	398.003
zm	Zambia	AFR	469.348	685.174	290.659	2339.64	1925.25	3008.05	4.82612	7.04537	2.98873	150.11	408.807	42.0042	448.461	257.148	676.541	381.75	198.549	620.956	115.409	39.1303	265.168	408.886	220.167	642.809	66.1089	18.4987	180.04
zw	Zimbabwe	AFR	380.711	555.777	235.767	1897.79	1561.66	2439.98	4.058	5.92403	2.51304	121.762	331.603	34.0716	363.768	208.585	548.775	309.656	161.053	503.687	93.6138	31.7405	215.09	331.667	178.588	521.413	53.6241	15.0052	146.039
ar	Argentina	AMR	79.252	115.695	49.0793	395.06	325.089	507.926	2.19056	3.19786	1.35657	52.7089	221.121	1.40301	23.2126	0.618406	97.3806	23.2119	0.618537	97.4001	23.2109	0.618088	97.3972	56.0402	7.76296	114.238	23.2131	0.61789	97.382
bz	Belize	AMR	1.89112	2.76074	1.17114	9.42698	7.7573	12.1202	3.69316	5.39143	2.28711	1.25775	5.27641	0.0334789	0.553902	0.0147565	2.32371	0.553887	0.0147596	2.32417	0.553862	0.0147489	2.3241	1.33724	0.185241	2.72597	0.553914	0.0147442	2.32374
bo	Bolivia	AMR	130.592	190.644	80.8734	650.985	535.685	836.967	3.59309	5.24534	2.22513	86.8543	364.365	2.3119	38.25	1.01902	160.465	38.2489	1.01923	160.497	38.2472	1.01849	160.492	92.3438	12.7919	188.243	38.2508	1.01817	160.467
br	Brazil	AMR	698.909	1020.3	432.821	3483.97	2866.9	4479.31	3.15811	4.61034	1.95576	464.83	1950.02	12.3729	204.708	5.45361	858.783	204.702	5.45477	858.954	204.693	5.45081	858.928	494.209	68.4602	1007.45	204.712	5.44907	858.795
ca	Canada	AMR	9.59569	14.0082	5.94243	47.8332	39.3611	61.4988	1.04973	1.53244	0.650079	6.3819	26.7729	0.169874	2.81054	0.0748755	11.7907	2.81046	0.0748914	11.793	2.81034	0.074837	11.7927	6.78525	0.939925	13.8318	2.8106	0.0748131	11.7908
cl	Chile	AMR	9.42059	13.7526	5.83399	46.9603	38.6429	60.3766	1.08153	1.57886	0.669769	6.26544	26.2843	0.166775	2.75925	0.0735091	11.5755	2.75918	0.0735248	11.5778	2.75905	0.0734714	11.5775	6.66143	0.922773	13.5794	2.75931	0.0734479	11.5757
co	Colombia	AMR	169.991	248.16	105.272	847.381	697.295	1089.47	3.49616	5.10383	2.1651	113.057	474.29	3.00938	49.7897	1.32644	208.876	49.7882	1.32673	208.917	49.786	1.32576	208.911	120.203	16.6511	245.034	49.7907	1.32534	208.879
cr	Costa Rica	AMR	3.46706	5.06135	2.14708	17.2828	14.2217	22.2204	1.06689	1.55749	0.660705	2.30587	9.67341	0.061378	1.01549	0.0270535	4.26013	1.01546	0.0270593	4.26098	1.01541	0.0270396	4.26086	2.4516	0.339608	4.99761	1.01551	0.027031	4.26019
cu	Cuba	AMR	7.35436	10.7362	4.55442	36.6605	30.1673	47.1341	3.57793	5.22321	2.21574	4.89123	20.5194	0.130196	2.15406	0.0573863	9.03665	2.154	0.0573985	9.03845	2.15391	0.0573568	9.03818	5.20037	0.720381	10.601	2.15411	0.0573385	9.03677
do	Dominican Republic	AMR	124.499	181.748	77.0998	620.609	510.689	797.913	3.5482	5.17981	2.19733	82.8016	347.363	2.20403	36.4652	0.971468	152.978	36.4642	0.971675	153.008	36.4626	0.970969	153.003	88.0349	12.195	179.46	36.466	0.970659	152.98
ec	Ecuador	AMR	83.9798	122.597	52.0071	418.628	344.482	538.227	3.12357	4.55991	1.93436	55.8532	234.312	1.48671	24.5974	0.655297	103.19	24.5967	0.655436	103.211	24.5956	0.65496	103.207	59.3833	8.22606	121.053	24.5979	0.654751	103.191
sv	El Salvador	AMR	17.7555	25.9202	10.9957	88.5089	72.8325	113.795	2.6133	3.815	1.61837	11.8088	49.5396	0.31433	5.20053	0.138547	21.8171	5.20038	0.138576	21.8214	5.20015	0.138476	21.8207	12.5552	1.7392	25.5938	5.20064	0.138431	21.8173
gt	Guatemala	AMR	199.093	290.644	123.295	992.451	816.672	1275.99	4.50732	6.57997	2.7913	132.413	555.488	3.52458	58.3136	1.55353	244.635	58.3119	1.55386	244.684	58.3093	1.55273	244.676	140.782	19.5017	286.984	58.3148	1.55223	244.638
gy	Guyana	AMR	9.07038	13.2413	5.61711	45.2146	37.2063	58.1321	3.52278	5.1427	2.18159	6.03252	25.3072	0.160575	2.65668	0.0707764	11.1452	2.6566	0.0707915	11.1474	2.65648	0.0707401	11.1471	6.41379	0.888469	13.0746	2.65674	0.0707175	11.1454
ht	Haiti	AMR	241.538	352.607	149.58	1204.03	990.78	1548.02	4.8844	7.13045	3.02482	160.642	673.914	4.276	70.7456	1.88473	296.789	70.7436	1.88513	296.849	70.7404	1.88376	296.84	170.795	23.6594	348.167	70.7471	1.88316	296.793
hn	Honduras	AMR	48.5388	70.8589	30.0591	241.959	199.104	311.085	3.50208	5.11247	2.16877	32.2821	135.428	0.859292	14.2168	0.37875	59.6419	14.2164	0.37883	59.6538	14.2158	0.378555	59.652	34.3225	4.75451	69.9665	14.2171	0.378434	59.6427
jm	Jamaica	AMR	10.051	14.6728	6.22437	50.1026	41.2286	64.4166	2.76774	4.04046	1.71401	6.68469	28.0431	0.177934	2.94389	0.078428	12.3501	2.9438	0.0784446	12.3525	2.94367	0.0783877	12.3522	7.10718	0.98452	14.488	2.94395	0.0783626	12.3503
mx	Mexico	AMR	503.669	735.276	311.912	2510.72	2066.03	3228.01	3.88557	5.67231	2.40626	334.98	1405.28	8.91655	147.523	3.93014	618.881	147.518	3.93098	619.005	147.512	3.92812	618.986	356.151	49.3358	726.016	147.526	3.92687	618.89
ni	Nicaragua	AMR	26.5457	38.7526	16.4393	132.327	108.89	170.132	2.8632	4.17981	1.77312	17.655	74.0651	0.469945	7.77515	0.207137	32.618	7.77493	0.207181	32.6245	7.77458	0.207031	32.6235	18.7709	2.60023	38.2645	7.77531	0.206965	32.6184
pa	Panama	AMR	19.0863	27.863	11.8198	95.1427	78.2913	122.324	3.4585	5.04886	2.14178	12.6939	53.2526	0.337889	5.59031	0.148931	23.4523	5.59015	0.148963	23.4569	5.5899	0.148855	23.4562	13.4962	1.86956	27.5121	5.59043	0.148807	23.4526
py	Paraguay	AMR	34.2503	50	21.2106	170.733	140.493	219.51	2.96555	4.32923	1.83651	22.7792	95.5616	0.60634	10.0318	0.267256	42.085	10.0315	0.267313	42.0934	10.0311	0.267119	42.0921	24.2189	3.35492	49.3703	10.032	0.267034	42.0855
pe	Peru	AMR	104.992	153.272	65.0197	523.372	430.674	672.896	2.67389	3.90345	1.65589	69.8282	292.938	1.8587	30.7518	0.819258	129.009	30.751	0.819432	129.035	30.7496	0.818837	129.031	74.2415	10.2843	151.342	30.7525	0.818575	129.011
sr	Suriname	AMR	2.76664	4.03886	1.71333	13.7913	11.3486	17.7314	3.21903	4.69927	1.99348	1.84004	7.71919	0.0489784	0.810338	0.0215882	3.3995	0.810315	0.0215928	3.40018	0.810279	0.0215771	3.40008	1.95633	0.271	3.98799	0.810356	0.0215702	3.39955
us	United States	AMR	95.6767	139.673	59.2508	476.935	392.462	613.192	0.921148	1.34473	0.57045	63.6326	266.947	1.69378	28.0233	0.746569	117.562	28.0226	0.746727	117.586	28.0213	0.746185	117.582	67.6544	9.37181	137.914	28.024	0.745946	117.564
uy	Uruguay	AMR	5.21809	7.61759	3.23147	26.0115	21.4044	33.4428	2.73354	3.99053	1.69283	3.47045	14.559	0.092377	1.52836	0.0407169	6.41172	1.52832	0.0407256	6.413	1.52825	0.040696	6.4128	3.68979	0.511127	7.52166	1.52839	0.040683	6.4118
ve	Venezuela, RB	AMR	183.264	267.536	113.492	913.544	751.74	1174.54	4.52707	6.60881	2.80353	121.885	511.323	3.24435	53.6772	1.43001	225.185	53.6757	1.43032	225.23	53.6733	1.42928	225.223	129.588	17.9512	264.167	53.6784	1.42882	225.188
au	Australia	WPR	2.34639	3.42536	1.45308	11.6964	9.6248	15.038	0.457095	0.667286	0.28307	0	0	0	0	0	0	0	0	0	0	0	0	0	0	0	0	0	0
bn	Brunei Darussalam	WPR	0.700415	1.02249	0.433754	3.49147	2.87308	4.48896	3.09678	4.52081	1.91778	0	0	0	0	0	0	0	0	0	0	0	0	0	0	0	0	0	0
kh	Cambodia	WPR	190.408	277.965	117.916	949.157	781.046	1220.32	4.3922	6.41191	2.72	0	0	0	0	0	0	0	0	0	0	0	0	0	0	0	0	0	0
cn	China	WPR	1309.46	1911.61	810.925	6527.48	5371.36	8392.34	1.75661	2.56437	1.08784	0	0	0	0	0	0	0	0	0	0	0	0	0	0	0	0	0	0
jp	Japan	WPR	10.4012	15.1841	6.44125	51.8484	42.6652	66.6611	1.39018	2.02945	0.860914	0	0	0	0	0	0	0	0	0	0	0	0	0	0	0	0	0	0
la	Laos	WPR	186.24	271.881	115.335	928.383	763.951	1193.62	4.68393	6.83779	2.90067	0	0	0	0	0	0	0	0	0	0	0	0	0	0	0	0	0	0
my	Malaysia	WPR	20.7323	30.2659	12.8391	103.348	85.043	132.873	1.38116	2.01627	0.855326	0	0	0	0	0	0	0	0	0	0	0	0	0	0	0	0	0	0
mn	Mongolia	WPR	20.7323	30.2659	12.8391	103.348	85.043	132.873	3.32698	4.85685	2.06033	0	0	0	0	0	0	0	0	0	0	0	0	0	0	0	0	0	0
nz	New Zealand	WPR	2.90672	4.24335	1.80008	14.4896	11.9233	18.6292	2.00306	2.92415	1.24046	0	0	0	0	0	0	0	0	0	0	0	0	0	0	0	0	0	0
pg	Papua New Guinea	WPR	158.014	230.675	97.8549	787.676	648.166	1012.71	4.15379	6.06388	2.57236	0	0	0	0	0	0	0	0	0	0	0	0	0	0	0	0	0	0
ph	Philippines	WPR	784.5	1145.25	485.826	3910.63	3217.99	5027.86	3.56486	5.20413	2.20765	0	0	0	0	0	0	0	0	0	0	0	0	0	0	0	0	0	0
kr	Republic of Korea	WPR	7.45942	10.8896	4.61948	37.1842	30.5983	47.8075	1.3071	1.90816	0.809462	0	0	0	0	0	0	0	0	0	0	0	0	0	0	0	0	0	0
sg	Singapore	WPR	0.700415	1.02249	0.433754	3.49147	2.87308	4.48896	1.69038	2.46769	1.04682	0	0	0	0	0	0	0	0	0	0	0	0	0	0	0	0	0	0
vn	Vietnam	WPR	431.106	629.346	266.976	2149	1768.38	2762.96	3.18545	4.65025	1.97269	0	0	0	0	0	0	0	0	0	0	0	0	0	0	0	0	0	0
bd	Bangladesh	SEAR	2885.68	4212.63	1787.04	14384.7	11836.9	18494.3	5.07547	7.40938	3.14314	1346.84	3789.46	321.213	503.143	164.741	1302.02	2538.67	1262.67	4082.78	2679.61	1405.9	4164.37	2677.42	1400.95	4165.28	593.149	141.463	1668.88
bt	Bhutan	SEAR	7.87967	11.5031	4.87973	39.2791	32.3221	50.5008	4.28206	6.25112	2.6518	3.67769	10.3475	0.87711	1.37389	0.449844	3.55531	6.93213	3.44788	11.1485	7.31699	3.83897	11.3713	7.31101	3.82544	11.3738	1.61966	0.386281	4.55708
in	India	SEAR	20135.7	29394.9	12469.6	100374	82595.8	129050	3.75592	5.48305	2.32597	9397.95	26442.1	2241.36	3510.83	1149.53	9085.23	17714.3	8810.69	28488.8	18697.8	9810.09	29058.2	18682.5	9775.52	29064.5	4138.88	987.101	11645.1
id	Indonesia	SEAR	1967.85	2872.75	1218.65	9809.47	8072.05	12612	3.59932	5.25444	2.22899	918.458	2584.17	219.047	343.112	112.343	887.895	1731.21	861.065	2784.2	1827.33	958.736	2839.84	1825.84	955.358	2840.46	404.491	96.469	1138.08
mv	Maldives	SEAR	0.630374	0.920245	0.390379	3.14233	2.58577	4.04007	2.06147	3.00942	1.27663	0.294215	0.827804	0.0701688	0.109911	0.0359875	0.284425	0.55457	0.27583	0.89188	0.585359	0.307118	0.909704	0.584881	0.306035	0.909902	0.129573	0.0309025	0.364567
mm	Myanmar	SEAR	690.68	1008.28	427.725	3442.94	2833.14	4426.57	3.76588	5.49759	2.33214	322.362	906.997	76.8816	120.426	39.4303	311.635	607.624	302.218	977.203	641.359	336.499	996.733	640.834	335.313	996.95	141.969	33.8588	399.443
np	Nepal	SEAR	456.075	665.798	282.439	2273.47	1870.8	2922.99	4.73555	6.91314	2.93263	212.865	598.916	50.7671	79.5207	26.0369	205.781	401.232	199.563	645.275	423.507	222.2	658.171	423.161	221.417	658.314	93.7461	22.3579	263.764
lk	Sri Lanka	SEAR	18.3509	26.7894	11.3644	91.4766	75.2746	117.611	1.38381	2.02015	0.85697	8.56493	24.0983	2.04269	3.19964	1.04764	8.27992	16.1442	8.02972	25.9636	17.0405	8.94054	26.4825	17.0265	8.90903	26.4883	3.77201	0.899605	10.6129
th	Thailand	SEAR	81.0381	118.303	50.1853	403.964	332.415	519.373	2.0755	3.0299	1.28532	37.823	106.419	9.02058	14.1297	4.62639	36.5644	71.2931	35.4595	114.656	75.2512	39.4817	116.948	75.1897	39.3426	116.973	16.6573	3.97269	46.8671
tl	Timor-Leste	SEAR	38.8731	56.7485	24.0733	193.777	159.456	249.137	4.98699	7.28021	3.08835	18.1433	51.0479	4.32707	6.77785	2.21923	17.5395	34.1985	17.0095	54.9993	36.0972	18.9389	56.0984	36.0676	18.8722	56.1106	7.99034	1.90565	22.4816

## Sheet: VaccineEfficacy=50% (Vaccine Co
code	Country	WHO Region	Number of Neonatal Deaths that are Avertable	Number of Neonatal Deaths that are Avertable (Upper Bound)	Number of Neonatal Deaths that are Avertable (Lower Bound)	Number of Neonatal Cases that are Avertable	Number of Neonatal Cases that are Avertable (Upper Bound)	Number of Neonatal Cases that are Avertable (Lower Bound)	Percent of All Neonatal Deaths that are Avertable	Percent of All Neonatal Deaths that are Avertable (Upper Bound)	Percent of All Neonatal Deaths that are Avertable (Lower Bound)	Number of Meropenem Resistant Neonatal Deaths Averted in 2030	Number of Meropenem Resistant Neonatal Deaths Averted in 2030 (97.5th Percentile)	Number of Meropenem Resistant Neonatal Deaths Averted in 2030 (2.5th Percentile)	Number of Ampicillin Resistant Neonatal Deaths Averted	Number of Ampicillin Resistant Neonatal Deaths Averted (2.5th Percentile)	Number of Ampicillin Resistant Neonatal Deaths Averted (97.5th Percentile)	Number of Gentamicin Resistant Neonatal Deaths Averted	Number of Gentamicin Resistant Neonatal Deaths Averted (2.5th Percentile)	Number of Gentamicin Resistant Neonatal Deaths Averted (97.5th Percentile)	Number of Amikacin Resistant Neonatal Deaths Averted	Number of Amikacin Resistant Neonatal Deaths Averted (2.5th Percentile)	Number of Amikacin Resistant Neonatal Deaths Averted (97.5th Percentile)	Number of Ceftazidime Resistant Neonatal Deaths Averted	Number of Ceftazidime Resistant Neonatal Deaths Averted (2.5th Percentile)	Number of Ceftazidime Resistant Neonatal Deaths Averted (97.5th Percentile)	Number of Meropenem Resistant Neonatal Deaths Averted	Number of Meropenem Resistant Neonatal Deaths Averted (2.5th Percentile)	Number of Meropenem Resistant Neonatal Deaths Averted (97.5th Percentile)
af	Afghanistan	EMR	940.208	1372.55	582.253	4686.8	3856.69	6025.79	3.43824	5.01928	2.12923	1509.65	3077.36	209.137	664.818	92.1531	1355.24	664.844	92.1482	1355.22	664.827	92.223	1355.23	275.393	7.34248	1155.5	664.855	92.1043	1355.28
bh	Bahrain	EMR	0.0750445	0.109553	0.0464736	0.374086	0.30783	0.48096	0.418937	0.611582	0.25944	0.120496	0.245625	0.0166927	0.0530638	0.00735538	0.108171	0.0530659	0.00735499	0.10817	0.0530645	0.00736096	0.10817	0.021981	0.000586054	0.0922284	0.0530667	0.00735149	0.108174
cy	Cyprus	EMR	0.100059	0.146071	0.0619648	0.498782	0.410439	0.64128	0.666262	0.972636	0.412603	0.160661	0.327501	0.0222569	0.0707517	0.00980717	0.144228	0.0707545	0.00980665	0.144226	0.0707527	0.00981461	0.144227	0.0293081	0.000781405	0.122971	0.0707556	0.00980198	0.144232
dj	Djibouti	EMR	15.159	22.1297	9.38767	75.5655	62.1816	97.154	2.76773	4.04044	1.714	24.3402	49.6163	3.37192	10.7189	1.48579	21.8505	10.7193	1.48571	21.8503	10.719	1.48691	21.8503	4.44017	0.118383	18.6301	10.7195	1.485	21.8512
eg	Egypt	EMR	390.582	570.187	241.88	1947	1602.15	2503.24	1.52183	2.22163	0.942441	627.141	1278.4	86.8798	276.179	38.2823	562.993	276.19	38.2803	562.988	276.183	38.3113	562.989	114.404	3.05022	480.018	276.194	38.262	563.01
ir	Iran, Islamic Rep.	EMR	251.324	366.893	155.64	1252.82	1030.92	1610.74	2.49527	3.64269	1.54527	403.541	822.6	55.9037	177.711	24.6332	362.264	177.718	24.6319	362.261	177.713	24.6519	362.261	73.6145	1.9627	308.873	177.72	24.6201	362.275
iq	Iraq	EMR	428.379	625.365	265.287	2135.41	1757.19	2745.48	2.58201	3.76932	1.59899	687.831	1402.11	95.2873	302.906	41.987	617.475	302.918	41.9847	617.47	302.91	42.0188	617.471	125.475	3.34539	526.47	302.922	41.9647	617.493
jo	Jordan	EMR	26.8409	39.1835	16.6221	133.798	110.1	172.023	1.63805	2.39129	1.01441	43.0974	87.8521	5.97041	18.9791	2.63077	38.6891	18.9799	2.63063	38.6888	18.9794	2.63277	38.6888	7.86188	0.209612	32.987	18.9802	2.62938	38.6902
kw	Kuwait	EMR	0.475282	0.693836	0.294333	2.36921	1.94959	3.04608	0.261367	0.381554	0.16186	0.763141	1.55563	0.10572	0.33607	0.0465841	0.685081	0.336084	0.0465816	0.685076	0.336075	0.0466194	0.685077	0.139213	0.00371168	0.584113	0.336089	0.0465594	0.685102
lb	Lebanon	EMR	3.95234	5.76979	2.44761	19.7019	16.2124	25.3306	1.22167	1.78344	0.756555	6.34612	12.9363	0.879147	2.79469	0.387383	5.69699	2.7948	0.387363	5.69695	2.79473	0.387677	5.69696	1.15767	0.0308655	4.85736	2.79484	0.387178	5.69716
ly	Libya	EMR	9.73077	14.2054	6.02608	48.5065	39.9152	62.3645	1.33612	1.95053	0.827436	15.6243	31.8494	2.16448	6.8806	0.953747	14.0261	6.88087	0.953697	14.026	6.8807	0.954471	14.026	2.85021	0.0759917	11.9589	6.88098	0.953243	14.0266
ma	Morocco	EMR	297.777	434.706	184.407	1484.38	1221.47	1908.45	3.06294	4.47141	1.89682	478.128	974.642	66.2365	210.557	29.1861	429.222	210.565	29.1846	429.218	210.56	29.2083	429.219	87.2208	2.32546	365.962	210.569	29.1707	429.234
om	Oman	EMR	2.57653	3.76132	1.59559	12.8436	10.5688	16.513	0.851656	1.24328	0.527414	4.13703	8.43314	0.573115	1.82186	0.252535	3.71386	1.82193	0.252521	3.71383	1.82188	0.252726	3.71384	0.754682	0.0201212	3.16651	1.82196	0.252401	3.71397
pk	Pakistan	EMR	5938.7	8669.55	3677.72	29603.6	24360.3	38061.1	3.24116	4.73158	2.00719	9535.52	19437.7	1320.99	4199.24	582.073	8560.16	4199.4	582.042	8560.09	4199.29	582.514	8560.11	1739.48	46.3778	7298.56	4199.47	581.765	8560.42
sa	Saudi Arabia	EMR	42.8754	62.5913	26.5519	213.728	175.873	274.789	1.13633	1.65886	0.703709	68.8433	140.334	9.53708	30.3171	4.20237	61.8016	30.3183	4.20215	61.8011	30.3175	4.20556	61.8012	12.5585	0.334832	52.6932	30.3188	4.20015	61.8034
so	Somalia	EMR	374.172	546.231	231.718	1865.2	1534.84	2398.07	2.88548	4.21233	1.78692	600.793	1224.69	83.2296	264.576	36.6739	539.339	264.586	36.672	539.335	264.58	36.7017	539.336	109.597	2.92207	459.851	264.59	36.6545	539.356
sd	South Sudan	EMR	345.755	504.747	214.12	1723.54	1418.27	2215.94	2.81401	4.10801	1.74266	555.165	1131.68	76.9087	244.482	33.8887	498.379	244.492	33.8869	498.375	244.486	33.9144	498.375	101.274	2.70015	424.927	244.496	33.8708	498.394
sy	Syrian Arab Republic	EMR	36.0464	52.622	22.3228	179.686	147.861	231.021	1.46343	2.13638	0.906277	57.8782	117.982	8.01804	25.4883	3.53303	51.958	25.4893	3.53285	51.9576	25.4886	3.53571	51.9577	10.5582	0.281501	44.3004	25.4897	3.53116	51.9596
tn	Tunisia	EMR	15.8844	23.1887	9.83692	79.1816	65.1573	101.803	1.22918	1.79441	0.76121	25.505	51.9907	3.53328	11.2318	1.55689	22.8961	11.2323	1.55681	22.896	11.232	1.55807	22.896	4.65265	0.124048	19.5217	11.2324	1.55606	22.8968
ae	United Arab Emirates	EMR	1.75104	2.55624	1.08438	8.72868	7.18269	11.2224	0.653882	0.954564	0.404937	2.81157	5.73126	0.389496	1.23815	0.171625	2.52398	1.2382	0.171616	2.52396	1.23817	0.171756	2.52397	0.512891	0.0136746	2.152	1.23822	0.171535	2.52406
ye	Yemen	EMR	433.607	632.997	268.525	2161.47	1778.64	2778.99	3.1545	4.60507	1.95352	696.225	1419.22	96.4502	306.602	42.4994	625.011	306.615	42.4971	625.005	306.607	42.5316	625.007	127.006	3.38622	532.896	306.619	42.4769	625.029
al	Albania	EUR	3.52709	5.14899	2.18426	17.5821	14.468	22.6051	1.77857	2.59643	1.10144	0	0	0	0	0	0	0	0	0	0	0	0	0	0	0	0	0	0
ad	Andorra	EUR	0	0	0	0	0	0	0	0	0	0	0	0	0	0	0	0	0	0	0	0	0	0	0	0	0	0	0
am	Armenia	EUR	4.57771	6.68273	2.83489	22.8193	18.7776	29.3386	1.85753	2.71171	1.15034	0	0	0	0	0	0	0	0	0	0	0	0	0	0	0	0	0	0
at	Austria	EUR	0.500297	0.730354	0.309824	2.49391	2.0522	3.2064	0.381377	0.55675	0.23618	0	0	0	0	0	0	0	0	0	0	0	0	0	0	0	0	0	0
az	Azerbaijan	EUR	71.6925	104.66	44.3978	357.377	294.08	459.477	2.31155	3.37449	1.4315	0	0	0	0	0	0	0	0	0	0	0	0	0	0	0	0	0	0
by	Belarus	EUR	2.0262	2.95793	1.25479	10.1003	8.3114	12.9859	1.14501	1.67153	0.709083	0	0	0	0	0	0	0	0	0	0	0	0	0	0	0	0	0	0
be	Belgium	EUR	1.22573	1.78937	0.759069	6.11008	5.02788	7.85569	0.59423	0.867481	0.367995	0	0	0	0	0	0	0	0	0	0	0	0	0	0	0	0	0	0
ba	Bosnia and Herzegovina	EUR	1.67599	2.44668	1.03791	8.3546	6.87486	10.7414	1.48441	2.167	0.919266	0	0	0	0	0	0	0	0	0	0	0	0	0	0	0	0	0	0
bg	Bulgaria	EUR	4.17748	6.09845	2.58703	20.8241	17.1358	26.7735	1.46309	2.13589	0.906067	0	0	0	0	0	0	0	0	0	0	0	0	0	0	0	0	0	0
hr	Croatia	EUR	0.950564	1.38767	0.588666	4.73843	3.89917	6.09216	1.10136	1.60781	0.68205	0	0	0	0	0	0	0	0	0	0	0	0	0	0	0	0	0	0
cz	Czech Republic	EUR	1.8511	2.70231	1.14635	9.22747	7.59313	11.8637	1.3049	1.90495	0.808102	0	0	0	0	0	0	0	0	0	0	0	0	0	0	0	0	0	0
dk	Denmark	EUR	0.325193	0.47473	0.201386	1.62104	1.33393	2.08416	0.313655	0.457886	0.19424	0	0	0	0	0	0	0	0	0	0	0	0	0	0	0	0	0	0
ee	Estonia	EUR	0.350208	0.511247	0.216877	1.74574	1.43654	2.24448	2.10379	3.0712	1.30284	0	0	0	0	0	0	0	0	0	0	0	0	0	0	0	0	0	0
fi	Finland	EUR	0.475282	0.693836	0.294333	2.36921	1.94959	3.04608	0.808227	1.17988	0.50052	0	0	0	0	0	0	0	0	0	0	0	0	0	0	0	0	0	0
fr	France	EUR	11.1566	16.2869	6.90908	55.6142	45.764	71.5028	0.872371	1.27352	0.540243	0	0	0	0	0	0	0	0	0	0	0	0	0	0	0	0	0	0
ge	Georgia	EUR	6.72899	9.82326	4.16714	33.5431	27.602	43.1261	1.97499	2.88317	1.22307	0	0	0	0	0	0	0	0	0	0	0	0	0	0	0	0	0	0
de	Germany	EUR	6.27872	9.16594	3.88829	31.2986	25.7551	40.2403	0.578922	0.845134	0.358515	0	0	0	0	0	0	0	0	0	0	0	0	0	0	0	0	0	0
gr	Greece	EUR	0.350208	0.511247	0.216877	1.74574	1.43654	2.24448	0.146628	0.214054	0.090804	0	0	0	0	0	0	0	0	0	0	0	0	0	0	0	0	0	0
hu	Hungary	EUR	1.80107	2.62927	1.11537	8.97808	7.38791	11.543	0.762171	1.11265	0.471998	0	0	0	0	0	0	0	0	0	0	0	0	0	0	0	0	0	0
is	Iceland	EUR	0.100059	0.146071	0.0619648	0.498782	0.410439	0.64128	3.07221	4.48493	1.90256	0	0	0	0	0	0	0	0	0	0	0	0	0	0	0	0	0	0
ie	Ireland	EUR	0.77546	1.13205	0.480228	3.86556	3.18091	4.96992	0.638708	0.932412	0.39554	0	0	0	0	0	0	0	0	0	0	0	0	0	0	0	0	0	0
il	Israel	EUR	2.10125	3.06748	1.30126	10.4744	8.61923	13.4669	0.75852	1.10732	0.469737	0	0	0	0	0	0	0	0	0	0	0	0	0	0	0	0	0	0
it	Italy	EUR	6.72899	9.82326	4.16714	33.5431	27.602	43.1261	0.861057	1.25701	0.533236	0	0	0	0	0	0	0	0	0	0	0	0	0	0	0	0	0	0
kz	Kazakhstan	EUR	50.505	73.7292	31.2768	251.76	207.169	323.686	2.23891	3.26846	1.38652	0	0	0	0	0	0	0	0	0	0	0	0	0	0	0	0	0	0
kg	Kyrgyzstan	EUR	37.3722	54.5574	23.1439	186.295	153.299	239.518	2.43854	3.55988	1.51014	0	0	0	0	0	0	0	0	0	0	0	0	0	0	0	0	0	0
lv	Latvia	EUR	1.3508	1.97195	0.836525	6.73356	5.54093	8.65729	1.99079	2.90624	1.23286	0	0	0	0	0	0	0	0	0	0	0	0	0	0	0	0	0	0
lt	Lithuania	EUR	1.77605	2.59276	1.09988	8.85338	7.2853	11.3827	2.78065	4.05931	1.72201	0	0	0	0	0	0	0	0	0	0	0	0	0	0	0	0	0	0
lu	Luxembourg	EUR	0	0	0	0	0	0	0	0	0	0	0	0	0	0	0	0	0	0	0	0	0	0	0	0	0	0	0
mt	Malta	EUR	0	0	0	0	0	0	0	0	0	0	0	0	0	0	0	0	0	0	0	0	0	0	0	0	0	0	0
mc	Monaco	EUR	0	0	0	0	0	0	0	0	0	0	0	0	0	0	0	0	0	0	0	0	0	0	0	0	0	0	0
nl	Netherlands	EUR	4.0524	5.91586	2.50958	20.2007	16.6228	25.9719	1.28863	1.88119	0.798024	0	0	0	0	0	0	0	0	0	0	0	0	0	0	0	0	0	0
mk	North Macedonia	EUR	0.575341	0.839907	0.356298	2.868	2.36003	3.68736	0.823765	1.20257	0.510142	0	0	0	0	0	0	0	0	0	0	0	0	0	0	0	0	0	0
no	Norway	EUR	0.375223	0.547765	0.232368	1.87043	1.53915	2.4048	0.524997	0.766413	0.325121	0	0	0	0	0	0	0	0	0	0	0	0	0	0	0	0	0	0
pl	Poland	EUR	6.72899	9.82326	4.16714	33.5431	27.602	43.1261	0.738171	1.07761	0.457135	0	0	0	0	0	0	0	0	0	0	0	0	0	0	0	0	0	0
pt	Portugal	EUR	1.25074	1.82588	0.774561	6.23477	5.13049	8.01601	0.972217	1.41928	0.602076	0	0	0	0	0	0	0	0	0	0	0	0	0	0	0	0	0	0
ro	Romania	EUR	16.6599	24.3208	10.3171	83.0472	68.3382	106.773	1.90432	2.78001	1.17931	0	0	0	0	0	0	0	0	0	0	0	0	0	0	0	0	0	0
ru	Russian Federation	EUR	86.7014	126.57	53.6925	432.195	355.646	555.67	1.19626	1.74634	0.740818	0	0	0	0	0	0	0	0	0	0	0	0	0	0	0	0	0	0
sm	San Marino	EUR	0	0	0	0	0	0	0	0	0	0	0	0	0	0	0	0	0	0	0	0	0	0	0	0	0	0	0
rs	Serbia	EUR	1.55092	2.2641	0.960455	7.73112	6.36181	9.93985	0.53438	0.78011	0.330931	0	0	0	0	0	0	0	0	0	0	0	0	0	0	0	0	0	0
sk	Slovakia	EUR	1.22573	1.78937	0.759069	6.11008	5.02788	7.85569	0.675395	0.98597	0.41826	0	0	0	0	0	0	0	0	0	0	0	0	0	0	0	0	0	0
si	Slovenia	EUR	0.400237	0.584283	0.247859	1.99513	1.64176	2.56512	1.65074	2.40981	1.02227	0	0	0	0	0	0	0	0	0	0	0	0	0	0	0	0	0	0
es	Spain	EUR	11.6569	17.0172	7.21891	58.1081	47.8162	74.7092	1.38815	2.02648	0.859657	0	0	0	0	0	0	0	0	0	0	0	0	0	0	0	0	0	0
se	Sweden	EUR	1.32579	1.93544	0.821034	6.60886	5.43832	8.49697	1.03055	1.50444	0.6382	0	0	0	0	0	0	0	0	0	0	0	0	0	0	0	0	0	0
ch	Switzerland	EUR	1.22573	1.78937	0.759069	6.11008	5.02788	7.85569	0.705648	1.03013	0.436994	0	0	0	0	0	0	0	0	0	0	0	0	0	0	0	0	0	0
tj	Tajikistan	EUR	112.016	163.526	69.3696	558.386	459.487	717.913	2.80444	4.09404	1.73674	0	0	0	0	0	0	0	0	0	0	0	0	0	0	0	0	0	0
tr	Turkey	EUR	86.7014	126.57	53.6925	432.195	355.646	555.67	1.09523	1.59886	0.678252	0	0	0	0	0	0	0	0	0	0	0	0	0	0	0	0	0	0
tm	Turkmenistan	EUR	47.0279	68.6532	29.1235	234.428	192.907	301.402	2.5283	3.69091	1.56573	0	0	0	0	0	0	0	0	0	0	0	0	0	0	0	0	0	0
ua	Ukraine	EUR	30.6432	44.7342	18.9767	152.752	125.697	196.392	1.48505	2.16794	0.919665	0	0	0	0	0	0	0	0	0	0	0	0	0	0	0	0	0	0
gb	United Kingdom	EUR	6.35377	9.27549	3.93477	31.6727	26.0629	40.7213	0.420543	0.613926	0.260434	0	0	0	0	0	0	0	0	0	0	0	0	0	0	0	0	0	0
uz	Uzbekistan	EUR	257.328	375.657	159.358	1282.74	1055.55	1649.21	2.46999	3.60579	1.52962	0	0	0	0	0	0	0	0	0	0	0	0	0	0	0	0	0	0
dz	Algeria	AFR	297.902	434.889	184.485	1485	1221.98	1909.25	2.71206	3.95918	1.67953	95.277	259.475	26.6606	284.644	163.215	429.41	242.302	126.022	394.129	73.2517	24.8365	168.306	259.526	139.743	407.999	41.9602	11.7414	114.274
ao	Angola	AFR	1192.43	1740.76	738.451	5944.11	4891.31	7642.3	3.11345	4.54514	1.9281	381.372	1038.62	106.716	1139.36	653.312	1718.83	969.879	504.436	1577.61	293.21	99.415	673.689	1038.82	559.358	1633.13	167.957	46.9981	457.411
bj	Benin	AFR	330.371	482.289	204.592	1646.85	1355.17	2117.35	3.83511	5.59865	2.37501	105.662	287.756	29.5664	315.668	181.004	476.212	268.711	139.757	437.087	81.2356	27.5435	186.65	287.812	154.974	452.468	46.5336	13.0211	126.729
bw	Botswana	AFR	25.1149	36.6637	15.5532	125.194	103.02	160.961	2.70464	3.94835	1.67493	8.03242	21.8753	2.24765	23.9972	13.76	36.2018	20.4275	10.6244	33.2275	6.17555	2.09387	14.1892	21.8796	11.7812	34.3968	3.5375	0.989869	9.63394
bf	Burkina Faso	AFR	535.893	782.318	331.868	2671.35	2198.21	3434.54	3.98471	5.81704	2.46766	171.393	466.768	47.9595	512.044	293.606	772.462	435.875	226.7	708.996	131.772	44.6782	302.764	466.859	251.382	733.946	75.4819	21.1215	205.566
bi	Burundi	AFR	317.388	463.336	196.553	1582.14	1301.91	2034.14	3.31796	4.8437	2.05475	101.509	276.448	28.4045	303.263	173.891	457.499	258.151	134.265	419.91	78.0433	26.4612	179.315	276.502	148.884	434.688	44.7049	12.5094	121.748
cm	Cameroon	AFR	527.263	769.72	326.524	2628.33	2162.81	3379.23	3.44899	5.03498	2.1359	168.633	459.251	47.1872	503.798	288.878	760.022	428.855	223.049	697.578	129.65	43.9587	297.888	459.34	247.334	722.127	74.2663	20.7813	202.255
cf	Central African Republic	AFR	163.472	238.643	101.235	814.885	670.555	1047.69	3.2432	4.73456	2.00845	52.2827	142.386	14.6299	156.197	89.5633	235.636	132.962	69.1538	216.276	40.1965	13.6289	92.3568	142.413	76.6831	223.887	23.0254	6.44302	62.707
td	Chad	AFR	561.633	819.895	347.809	2799.66	2303.8	3599.51	3.30108	4.81905	2.0443	179.625	489.188	50.2631	536.638	307.709	809.565	456.811	237.588	743.051	138.101	46.8242	317.306	489.283	263.457	769.2	79.1074	22.136	215.44
cg	Congo	AFR	63.3626	92.4993	39.2392	315.854	259.911	406.091	2.88432	4.21065	1.78621	20.2651	55.1894	5.67061	60.5427	34.7152	91.3339	51.5367	26.8044	83.8298	15.5804	5.28264	35.798	55.2001	29.7228	86.7799	8.92478	2.49735	24.3056
ci	Côte d'Ivoire	AFR	838.447	1224	519.234	4179.54	3439.28	5373.61	3.70298	5.40577	2.29319	268.158	730.296	75.0365	801.133	459.37	1208.58	681.961	354.69	1109.28	206.168	69.9027	473.698	730.438	393.307	1148.32	118.097	33.0463	321.624
cd	Democratic Republic of the Congo	AFR	2086.26	3045.61	1291.98	10399.7	8557.76	13370.9	3.08301	4.50071	1.90925	667.243	1817.16	186.709	1993.42	1143.03	3007.24	1696.89	882.555	2760.16	512.995	173.935	1178.68	1817.51	978.645	2857.3	293.855	82.2272	800.279
gq	Equatorial Guinea	AFR	18.2358	26.6214	11.2931	90.903	74.8026	116.873	2.6571	3.87894	1.64549	5.83231	15.8836	1.63201	17.4243	9.99108	26.286	14.8323	7.71432	24.1263	4.48404	1.52035	10.3027	15.8867	8.55424	24.9754	2.56856	0.71874	6.99516
er	Eritrea	AFR	88.2774	128.871	54.6685	440.05	362.11	565.77	3.86441	5.64142	2.39316	28.2335	76.8905	7.90035	84.3487	48.3656	127.247	71.8014	37.3441	116.793	21.7067	7.35982	49.8741	76.9054	41.41	120.903	12.4341	3.47933	33.8627
et	Ethiopia	AFR	2445.95	3570.7	1514.73	12192.7	10033.2	15676.1	3.77044	5.50425	2.33496	782.281	2130.45	218.899	2337.1	1340.09	3525.71	1989.44	1034.71	3236.04	601.44	203.923	1381.89	2130.86	1147.37	3349.92	344.518	96.4038	938.254
ga	Gabon	AFR	24.9898	36.4812	15.4757	124.571	102.507	160.16	2.83945	4.14515	1.75842	7.99242	21.7664	2.23645	23.8777	13.6915	36.0215	20.3258	10.5715	33.062	6.1448	2.08344	14.1185	21.7706	11.7225	34.2255	3.51988	0.98494	9.58597
gh	Ghana	AFR	651.912	951.687	403.716	3249.69	2674.12	4178.1	3.51679	5.13395	2.17788	208.499	567.822	58.3426	622.899	357.171	939.697	530.24	275.779	862.491	160.3	54.3509	368.311	567.932	305.805	892.843	91.8234	25.6942	250.07
gn	Guinea	AFR	402.639	587.789	249.347	2007.1	1651.61	2580.51	3.89202	5.68173	2.41025	128.775	350.702	36.034	384.72	220.599	580.383	327.491	170.329	532.698	99.0057	33.5686	227.479	350.77	188.874	551.445	56.7127	15.8695	154.45
gw	Guinea-Bissau	AFR	72.3179	105.573	44.7851	360.495	296.645	463.485	3.81701	5.57222	2.3638	23.1292	62.9896	6.47206	69.0995	39.6217	104.242	58.8206	30.5927	95.6779	17.7824	6.02926	40.8575	63.0018	33.9236	99.0449	10.1862	2.85031	27.7408
ke	Kenya	AFR	796.397	1162.61	493.194	3969.93	3266.79	5104.11	3.16582	4.6216	1.96053	254.709	693.67	71.2733	760.955	436.332	1147.97	647.759	336.901	1053.65	195.828	66.3969	449.941	693.805	373.582	1090.73	112.175	31.3889	305.494
ls	Lesotho	AFR	44.4764	64.9284	27.5434	221.709	182.44	285.049	2.98274	4.35432	1.84715	14.2247	38.7394	3.9804	42.497	24.3678	64.1104	36.1754	18.8149	58.8431	10.9364	3.70807	25.1278	38.7469	20.8634	60.9138	6.26461	1.75298	17.0609
lr	Liberia	AFR	105.588	154.141	65.3884	526.34	433.116	676.711	3.91487	5.71509	2.4244	33.7698	91.9679	9.44952	100.889	57.8496	152.199	85.8809	44.6669	139.694	25.9632	8.80301	59.6539	91.9857	49.5301	144.61	14.8723	4.16159	40.5029
mg	Madagascar	AFR	389.606	568.763	241.276	1942.13	1598.15	2496.99	3.3307	4.8623	2.06264	124.607	339.351	34.8676	372.267	213.458	561.597	316.891	164.816	515.456	95.8011	32.4821	220.116	339.417	182.76	533.595	54.877	15.3558	149.451
mw	Malawi	AFR	351.634	513.329	217.76	1752.84	1442.39	2253.62	3.43886	5.02019	2.12962	112.462	306.276	31.4693	335.985	192.654	506.861	286.005	148.752	465.218	86.4639	29.3162	198.663	306.336	164.948	481.589	49.5285	13.8592	134.885
ml	Mali	AFR	809.18	1181.27	501.11	4033.65	3319.22	5186.03	4.02655	5.87812	2.49357	258.798	704.804	72.4173	773.169	443.335	1166.39	658.156	342.309	1070.56	198.971	67.4626	457.163	704.94	379.578	1108.23	113.975	31.8927	310.397
mr	Mauritania	AFR	124.449	181.675	77.0688	620.36	510.484	797.593	3.63583	5.30774	2.2516	39.8021	108.396	11.1375	118.91	68.1833	179.386	101.222	52.6458	164.648	30.601	10.3755	70.3099	108.417	58.3777	170.442	17.5289	4.90498	47.7379
mu	Mauritius	AFR	1.92614	2.81186	1.19282	9.60155	7.90096	12.3446	2.19489	3.20418	1.35925	0.616032	1.67769	0.172379	1.84042	1.0553	2.77643	1.56665	0.814819	2.54832	0.473623	0.160586	1.08821	1.67801	0.903534	2.638	0.271302	0.0759163	0.738858
mz	Mozambique	AFR	796.472	1162.72	493.24	3970.3	3267.1	5104.59	3.78583	5.52671	2.34449	254.733	693.735	71.28	761.027	436.373	1148.07	647.82	336.933	1053.75	195.846	66.4032	449.983	693.87	373.617	1090.83	112.185	31.3919	305.523
na	Namibia	AFR	23.2638	33.9614	14.4068	115.967	95.4272	149.098	2.74199	4.00287	1.69806	7.44039	20.263	2.08198	22.2285	12.7458	33.5335	18.9219	9.84132	30.7784	5.72038	1.93954	13.1434	20.2669	10.9128	31.8616	3.27676	0.916911	8.92387
ne	Niger	AFR	716.35	1045.76	443.622	3570.9	2938.44	4591.09	3.96214	5.78409	2.45368	229.108	623.948	64.1095	684.47	392.475	1032.58	582.652	303.039	947.744	176.145	59.7232	404.716	624.069	336.033	981.096	100.9	28.234	274.788
ng	Nigeria	AFR	5593.82	8166.08	3464.14	27884.4	22945.6	35850.8	3.20887	4.68444	1.98719	1789.05	4872.27	500.617	5344.87	3064.75	8063.2	4549.8	2366.36	7400.72	1375.48	466.365	3160.34	4873.22	2624	7661.16	787.903	220.473	2145.76
rw	Rwanda	AFR	170.601	249.051	105.65	850.423	699.799	1093.38	3.37834	4.93184	2.09214	54.5629	148.595	15.2679	163.009	93.4693	245.913	138.761	72.1697	225.708	41.9495	14.2233	96.3846	148.624	80.0273	233.651	24.0296	6.72401	65.4417
sn	Senegal	AFR	343.704	501.753	212.849	1713.32	1409.86	2202.8	3.90556	5.70149	2.41864	109.926	299.37	30.7596	328.408	188.309	495.431	279.556	145.398	454.726	84.5141	28.6551	194.182	299.428	161.228	470.729	48.4116	13.5466	131.843
sc	Seychelles	AFR	0.225134	0.328659	0.139421	1.12226	0.923489	1.44288	2.07374	3.02733	1.28423	0.0720038	0.196094	0.0201482	0.215114	0.123347	0.324518	0.183115	0.0952386	0.297856	0.0553586	0.0187697	0.127194	0.196132	0.105608	0.308338	0.0317106	0.00887333	0.08636
sl	Sierra Leone	AFR	226.784	331.069	140.443	1130.49	930.261	1453.46	3.933	5.74155	2.43563	72.5318	197.532	20.296	216.692	124.251	326.898	184.458	95.937	300.04	55.7645	18.9074	128.127	197.57	106.382	310.599	31.9432	8.9384	86.9934
za	South Africa	AFR	246.071	359.224	152.387	1226.63	1009.37	1577.07	2.81163	4.10454	1.74119	78.7001	214.33	22.022	235.12	134.818	354.698	200.145	104.096	325.556	60.5069	20.5153	139.023	214.372	115.429	337.013	34.6597	9.69855	94.3915
tz	Tanzania	AFR	1006.22	1468.92	623.134	5015.88	4127.48	6448.88	3.60482	5.26246	2.23239	321.817	876.429	90.0514	961.441	551.291	1450.42	818.422	425.663	1331.25	247.422	83.8903	568.485	876.599	472.009	1378.1	141.729	39.6589	385.981
tg	Togo	AFR	179.206	261.613	110.979	893.318	735.097	1148.53	3.66428	5.34927	2.26922	57.315	156.09	16.038	171.231	98.1839	258.317	145.76	75.8099	237.093	44.0654	14.9407	101.246	156.121	84.0639	245.437	25.2417	7.06317	68.7426
ug	Uganda	AFR	741.115	1081.91	458.958	3694.35	3040.02	4749.8	3.41596	4.98676	2.11544	237.028	645.518	66.3258	708.132	406.043	1068.28	602.794	313.515	980.508	182.234	61.7879	418.708	645.643	347.65	1015.01	104.388	29.21	284.288
zm	Zambia	AFR	335.249	489.41	207.613	1671.17	1375.18	2148.61	3.44723	5.03241	2.1348	107.222	292.005	30.003	320.329	183.677	483.244	272.679	141.821	443.54	82.435	27.9502	189.406	292.062	157.262	459.149	47.2206	13.2134	128.6
zw	Zimbabwe	AFR	271.936	396.984	168.405	1355.56	1115.47	1742.84	2.89857	4.23145	1.79503	86.9726	236.859	24.3368	259.834	148.989	391.982	221.183	115.038	359.777	66.867	22.6718	153.636	236.905	127.563	372.438	38.3029	10.718	104.313
ar	Argentina	AMR	56.6086	82.6395	35.0566	282.186	232.206	362.804	1.56468	2.28419	0.968978	37.6492	157.943	1.00215	16.5804	0.441718	69.5576	16.58	0.441812	69.5715	16.5792	0.441492	69.5694	40.0287	5.54497	81.5988	16.5808	0.44135	69.5586
bz	Belize	AMR	1.3508	1.97195	0.836525	6.73356	5.54093	8.65729	2.63797	3.85102	1.63365	0.89839	3.76886	0.0239135	0.395644	0.0105403	1.65979	0.395633	0.0105426	1.66012	0.395616	0.0105349	1.66007	0.95517	0.132315	1.94712	0.395653	0.0105316	1.65982
bo	Bolivia	AMR	93.2803	136.174	57.7667	464.989	382.632	597.834	2.56649	3.74667	1.58938	62.0388	260.261	1.65136	27.3214	0.727869	114.618	27.3207	0.728024	114.641	27.3194	0.727495	114.637	65.9598	9.13707	134.46	27.322	0.727263	114.619
br	Brazil	AMR	499.221	728.783	309.158	2488.55	2047.78	3199.51	2.2558	3.2931	1.39697	332.022	1392.87	8.83781	146.22	3.89544	613.416	146.216	3.89627	613.539	146.209	3.89344	613.52	353.006	48.9001	719.605	146.223	3.89219	613.425
ca	Canada	AMR	6.85406	10.0058	4.24459	34.1666	28.1151	43.9277	0.749808	1.0946	0.464342	4.5585	19.1235	0.121339	2.00753	0.0534825	8.42191	2.00747	0.0534939	8.42359	2.00738	0.053455	8.42334	4.84661	0.671375	9.87983	2.00757	0.0534379	8.42203
cl	Chile	AMR	6.72899	9.82326	4.16714	33.5431	27.602	43.1261	0.772519	1.12775	0.478406	4.47531	18.7745	0.119125	1.9709	0.0525065	8.26823	1.97084	0.0525177	8.26988	1.97075	0.0524795	8.26963	4.75816	0.659124	9.69955	1.97094	0.0524628	8.26834
co	Colombia	AMR	121.422	177.257	75.1943	605.272	498.068	778.194	2.49725	3.64559	1.5465	80.7553	338.779	2.14956	35.564	0.94746	149.197	35.563	0.947661	149.227	35.5614	0.946973	149.222	85.8592	11.8936	175.025	35.5648	0.94667	149.199
cr	Costa Rica	AMR	2.47647	3.61525	1.53363	12.3449	10.1584	15.8717	0.762065	1.11249	0.471932	1.64705	6.90958	0.0438414	0.725348	0.019324	3.04295	0.725328	0.0193281	3.04356	0.725295	0.019314	3.04347	1.75115	0.242577	3.56972	0.725364	0.0193079	3.04299
cu	Cuba	AMR	5.25312	7.66871	3.25315	26.1861	21.5481	33.6672	2.55567	3.73086	1.58267	3.49374	14.6567	0.0929969	1.53862	0.0409902	6.45475	1.53857	0.0409989	6.45604	1.5385	0.0409692	6.45584	3.71455	0.514558	7.57214	1.53865	0.0409561	6.45484
do	Dominican Republic	AMR	88.9277	129.82	55.0713	443.292	364.778	569.938	2.53443	3.69986	1.56952	59.144	248.117	1.57431	26.0466	0.693906	109.27	26.0459	0.694053	109.291	26.0447	0.693549	109.288	62.8821	8.71072	128.185	26.0472	0.693328	109.271
ec	Ecuador	AMR	59.9856	87.5694	37.1479	299.02	246.058	384.448	2.23112	3.25708	1.38169	39.8952	167.365	1.06194	17.5695	0.468069	73.7071	17.569	0.468169	73.7218	17.5683	0.467829	73.7196	42.4166	5.87576	86.4666	17.5699	0.467679	73.7081
sv	El Salvador	AMR	12.6825	18.5145	7.85404	63.2206	52.0232	81.2823	1.86664	2.725	1.15598	8.43488	35.3854	0.224521	3.71466	0.0989621	15.5836	3.71456	0.0989832	15.5867	3.71439	0.0989113	15.5862	8.96799	1.24229	18.2813	3.71474	0.0988796	15.5838
gt	Guatemala	AMR	142.209	207.603	88.0675	708.894	583.337	911.42	3.21951	4.69998	1.99378	94.5805	396.777	2.51756	41.6526	1.10966	174.739	41.6514	1.1099	174.774	41.6495	1.10909	174.769	100.558	13.9298	204.989	41.6535	1.10874	174.742
gy	Guyana	AMR	6.47884	9.45808	4.01222	32.2961	26.576	41.5229	2.51627	3.67336	1.55828	4.30894	18.0766	0.114696	1.89763	0.0505546	7.96086	1.89757	0.0505654	7.96244	1.89749	0.0505286	7.96221	4.58128	0.634621	9.33897	1.89767	0.0505125	7.96097
ht	Haiti	AMR	172.527	251.862	106.843	860.025	707.7	1105.73	3.48886	5.09318	2.16059	114.744	481.367	3.05429	50.5326	1.34624	211.992	50.5312	1.34652	212.035	50.5289	1.34554	212.028	121.996	16.8995	248.691	50.5337	1.34511	211.995
hn	Honduras	AMR	34.6706	50.6135	21.4708	172.828	142.217	222.204	2.50148	3.65177	1.54912	23.0587	96.7341	0.61378	10.1549	0.270535	42.6013	10.1546	0.270593	42.6098	10.1541	0.270396	42.6086	24.516	3.39608	49.9761	10.1551	0.27031	42.6019
jm	Jamaica	AMR	7.17926	10.4806	4.44598	35.7876	29.449	46.0119	1.97696	2.88604	1.22429	4.77478	20.0308	0.127096	2.10278	0.05602	8.82149	2.10272	0.0560319	8.82325	2.10262	0.0559912	8.82299	5.07655	0.703229	10.3486	2.10282	0.0559733	8.82161
mx	Mexico	AMR	359.763	525.197	222.795	1793.37	1475.73	2305.72	2.77541	4.05165	1.71876	239.271	1003.77	6.36896	105.373	2.80724	442.058	105.37	2.80784	442.146	105.366	2.8058	442.133	254.394	35.2398	518.583	105.376	2.80491	442.064
ni	Nicaragua	AMR	18.9612	27.6804	11.7423	94.5192	77.7783	121.523	2.04514	2.98558	1.26652	12.6107	52.9037	0.335675	5.55368	0.147955	23.2986	5.55352	0.147987	23.3032	5.55327	0.147879	23.3025	13.4078	1.85731	27.3318	5.55379	0.147832	23.2989
pa	Panama	AMR	13.6331	19.9021	8.44271	67.959	55.9224	87.3745	2.47036	3.60633	1.52985	9.06708	38.0376	0.241349	3.99308	0.106379	16.7516	3.99297	0.106402	16.755	3.99279	0.106325	16.7545	9.64015	1.3354	19.6515	3.99316	0.106291	16.7518
py	Paraguay	AMR	24.4645	35.7143	15.1504	121.952	100.352	156.793	2.11825	3.09231	1.31179	16.2708	68.2583	0.4331	7.16556	0.190897	30.0607	7.16536	0.190938	30.0667	7.16504	0.190799	30.0658	17.2992	2.39637	35.2645	7.16571	0.190738	30.0611
pe	Peru	AMR	74.9945	109.48	46.4427	373.837	307.624	480.64	1.90992	2.78818	1.18278	49.8773	209.242	1.32764	21.9656	0.585184	92.1492	21.965	0.585309	92.1676	21.964	0.584884	92.1648	53.0296	7.34592	108.101	21.9661	0.584697	92.1505
sr	Suriname	AMR	1.97617	2.8849	1.22381	9.85094	8.10618	12.6653	2.2993	3.35662	1.42392	1.31431	5.51371	0.0349846	0.578813	0.0154201	2.42822	0.578797	0.0154234	2.4287	0.578771	0.0154122	2.42863	1.39738	0.193572	2.84857	0.578826	0.0154073	2.42825
us	United States	AMR	68.3405	99.7663	42.322	340.668	280.33	437.995	0.657963	0.960521	0.407464	45.4519	190.676	1.20985	20.0167	0.533263	83.9732	20.0161	0.533377	83.99	20.0152	0.532989	83.9874	48.3245	6.69415	98.5099	20.0171	0.532819	83.9744
uy	Uruguay	AMR	3.72721	5.44113	2.30819	18.5796	15.2889	23.8877	1.95253	2.85038	1.20916	2.47889	10.3993	0.0659835	1.09169	0.0290835	4.5798	1.09165	0.0290897	4.58071	1.09161	0.0290686	4.58057	2.63556	0.365091	5.37261	1.09171	0.0290593	4.57986
ve	Venezuela, RB	AMR	130.903	191.097	81.0655	652.531	536.957	838.955	3.23362	4.72058	2.00252	87.0606	365.231	2.3174	38.3409	1.02144	160.846	38.3398	1.02165	160.878	38.3381	1.02091	160.873	92.5631	12.8223	188.69	38.3417	1.02059	160.848
au	Australia	WPR	1.67599	2.44668	1.03791	8.3546	6.87486	10.7414	0.326496	0.476633	0.202193	0	0	0	0	0	0	0	0	0	0	0	0	0	0	0	0	0	0
bn	Brunei Darussalam	WPR	0.500297	0.730354	0.309824	2.49391	2.0522	3.2064	2.21199	3.22915	1.36984	0	0	0	0	0	0	0	0	0	0	0	0	0	0	0	0	0	0
kh	Cambodia	WPR	136.006	198.547	84.2257	677.969	557.89	871.66	3.13728	4.57993	1.94286	0	0	0	0	0	0	0	0	0	0	0	0	0	0	0	0	0	0
cn	China	WPR	935.33	1365.43	579.232	4662.49	3836.68	5994.53	1.25472	1.83169	0.777026	0	0	0	0	0	0	0	0	0	0	0	0	0	0	0	0	0	0
jp	Japan	WPR	7.42941	10.8458	4.60089	37.0346	30.4751	47.6151	0.992988	1.4496	0.614939	0	0	0	0	0	0	0	0	0	0	0	0	0	0	0	0	0	0
la	Laos	WPR	133.029	194.201	82.3823	663.131	545.679	852.582	3.34567	4.88414	2.07191	0	0	0	0	0	0	0	0	0	0	0	0	0	0	0	0	0	0
my	Malaysia	WPR	14.8088	21.6185	9.1708	73.8197	60.745	94.9095	0.986543	1.4402	0.610947	0	0	0	0	0	0	0	0	0	0	0	0	0	0	0	0	0	0
mn	Mongolia	WPR	14.8088	21.6185	9.1708	73.8197	60.745	94.9095	2.37641	3.46918	1.47167	0	0	0	0	0	0	0	0	0	0	0	0	0	0	0	0	0	0
nz	New Zealand	WPR	2.07623	3.03097	1.28577	10.3497	8.51662	13.3066	1.43076	2.08868	0.886042	0	0	0	0	0	0	0	0	0	0	0	0	0	0	0	0	0	0
pg	Papua New Guinea	WPR	112.867	164.768	69.8964	562.626	462.976	723.364	2.96699	4.33134	1.8374	0	0	0	0	0	0	0	0	0	0	0	0	0	0	0	0	0	0
ph	Philippines	WPR	560.357	818.032	347.019	2793.3	2298.56	3591.33	2.54633	3.71724	1.57689	0	0	0	0	0	0	0	0	0	0	0	0	0	0	0	0	0	0
kr	Republic of Korea	WPR	5.32816	7.77827	3.29963	26.5601	21.8559	34.1482	0.933643	1.36297	0.578187	0	0	0	0	0	0	0	0	0	0	0	0	0	0	0	0	0	0
sg	Singapore	WPR	0.500297	0.730354	0.309824	2.49391	2.0522	3.2064	1.20742	1.76264	0.747731	0	0	0	0	0	0	0	0	0	0	0	0	0	0	0	0	0	0
vn	Vietnam	WPR	307.933	449.533	190.697	1535	1263.13	1973.54	2.27532	3.32161	1.40906	0	0	0	0	0	0	0	0	0	0	0	0	0	0	0	0	0	0
bd	Bangladesh	SEAR	2061.2	3009.02	1276.46	10274.8	8454.95	13210.2	3.62534	5.29241	2.2451	962.025	2706.75	229.438	359.388	117.672	930.013	1813.33	901.91	2916.27	1914.01	1004.21	2974.55	1912.44	1000.68	2975.2	423.678	101.045	1192.06
bt	Bhutan	SEAR	5.62834	8.21648	3.48552	28.0565	23.0872	36.072	3.05861	4.46509	1.89414	2.62692	7.3911	0.626507	0.98135	0.321317	2.53951	4.95152	2.46277	7.96322	5.22642	2.74212	8.12236	5.22215	2.73246	8.12413	1.1569	0.275915	3.25506
in	India	SEAR	14382.6	20996.3	8906.89	71695.4	58997	92178.3	2.6828	3.91646	1.66141	6712.82	18887.2	1600.97	2507.74	821.092	6489.45	12653.1	6293.35	20349.2	13355.6	7007.21	20755.8	13344.7	6982.51	20760.4	2956.34	705.072	8317.96
id	Indonesia	SEAR	1405.61	2051.96	870.467	7006.76	5765.75	9008.55	2.57095	3.75317	1.59214	656.041	1845.84	156.462	245.08	80.245	634.211	1236.58	615.046	1988.72	1305.24	684.812	2028.46	1304.17	682.398	2028.9	288.922	68.9064	812.911
mv	Maldives	SEAR	0.450267	0.657318	0.278842	2.24452	1.84698	2.88576	1.47248	2.14958	0.911878	0.210154	0.591288	0.0501205	0.078508	0.0257053	0.203161	0.396122	0.197022	0.637057	0.418114	0.21937	0.649789	0.417772	0.218597	0.64993	0.0925522	0.0220732	0.260405
mm	Myanmar	SEAR	493.343	720.202	305.518	2459.24	2023.67	3161.83	2.68992	3.92685	1.66581	230.258	647.855	54.9154	86.0186	28.1645	222.596	434.017	215.87	698.002	458.113	240.356	711.952	457.739	239.509	712.107	101.406	24.1849	285.317
np	Nepal	SEAR	325.768	475.57	201.742	1623.91	1336.29	2087.85	3.38253	4.93796	2.09474	152.046	427.797	36.2622	56.8005	18.5978	146.987	286.594	142.545	460.911	302.505	158.714	470.122	302.258	158.155	470.224	66.9615	15.97	188.403
lk	Sri Lanka	SEAR	13.1078	19.1353	8.1174	65.3404	53.7676	84.0077	0.988438	1.44296	0.612121	6.11781	17.2131	1.45906	2.28545	0.748311	5.91423	11.5315	5.73551	18.5454	12.1718	6.3861	18.9161	12.1618	6.36359	18.9202	2.6943	0.642575	7.58067
th	Thailand	SEAR	57.8843	84.5019	35.8467	288.545	237.439	370.981	1.4825	2.16422	0.918085	27.0164	76.0134	6.44327	10.0926	3.30457	26.1174	50.9236	25.3282	81.8973	53.7508	28.2012	83.534	53.7069	28.1018	83.5521	11.8981	2.83763	33.4765
tl	Timor-Leste	SEAR	27.7665	40.5346	17.1952	138.412	113.897	177.955	3.56213	5.20015	2.20596	12.9595	36.4628	3.09077	4.84132	1.58516	12.5282	24.4275	12.1497	39.2852	25.7837	13.5278	40.0703	25.7626	13.4801	40.079	5.70738	1.36118	16.0583

## Sheet: VaccineEfficacy=90% (Vaccine Co
code	Country	WHO Region	Number of Neonatal Deaths that are Avertable	Number of Neonatal Deaths that are Avertable (Upper Bound)	Number of Neonatal Deaths that are Avertable (Lower Bound)	Number of Neonatal Cases that are Avertable	Number of Neonatal Cases that are Avertable (Upper Bound)	Number of Neonatal Cases that are Avertable (Lower Bound)	Percent of All Neonatal Deaths that are Avertable	Percent of All Neonatal Deaths that are Avertable (Upper Bound)	Percent of All Neonatal Deaths that are Avertable (Lower Bound)	Number of Meropenem Resistant Neonatal Deaths Averted in 2030	Number of Meropenem Resistant Neonatal Deaths Averted in 2030 (97.5th Percentile)	Number of Meropenem Resistant Neonatal Deaths Averted in 2030 (2.5th Percentile)	Number of Ampicillin Resistant Neonatal Deaths Averted	Number of Ampicillin Resistant Neonatal Deaths Averted (2.5th Percentile)	Number of Ampicillin Resistant Neonatal Deaths Averted (97.5th Percentile)	Number of Gentamicin Resistant Neonatal Deaths Averted	Number of Gentamicin Resistant Neonatal Deaths Averted (2.5th Percentile)	Number of Gentamicin Resistant Neonatal Deaths Averted (97.5th Percentile)	Number of Amikacin Resistant Neonatal Deaths Averted	Number of Amikacin Resistant Neonatal Deaths Averted (2.5th Percentile)	Number of Amikacin Resistant Neonatal Deaths Averted (97.5th Percentile)	Number of Ceftazidime Resistant Neonatal Deaths Averted	Number of Ceftazidime Resistant Neonatal Deaths Averted (2.5th Percentile)	Number of Ceftazidime Resistant Neonatal Deaths Averted (97.5th Percentile)	Number of Meropenem Resistant Neonatal Deaths Averted	Number of Meropenem Resistant Neonatal Deaths Averted (2.5th Percentile)	Number of Meropenem Resistant Neonatal Deaths Averted (97.5th Percentile)
af	Afghanistan	EMR	1692.37	2470.6	1048.05	8436.25	6942.05	10846.4	6.18882	9.0347	3.83262	2717.38	5539.25	376.446	1196.67	165.876	2439.42	1196.72	165.867	2439.4	1196.69	166.001	2439.41	495.708	13.2165	2079.9	1196.74	165.788	1692.37
bh	Bahrain	EMR	0.13508	0.197195	0.0836525	0.673356	0.554093	0.865729	0.754087	1.10085	0.466992	0.216893	0.442126	0.0300468	0.0955148	0.0132397	0.194707	0.0955185	0.013239	0.194706	0.0955161	0.0132497	0.194706	0.0395659	0.0010549	0.166011	0.09552	0.0132327	0.13508
cy	Cyprus	EMR	0.180107	0.262927	0.111537	0.897808	0.738791	1.1543	1.19927	1.75075	0.742686	0.28919	0.589501	0.0400624	0.127353	0.0176529	0.25961	0.127358	0.017652	0.259608	0.127355	0.0176663	0.259608	0.0527545	0.00140653	0.221348	0.12736	0.0176436	0.180107
dj	Djibouti	EMR	27.2862	39.8335	16.8978	136.018	111.927	174.877	4.98191	7.27279	3.0852	43.8123	89.3094	6.06945	19.294	2.67442	39.3309	19.2947	2.67427	39.3306	19.2943	2.67644	39.3306	7.99231	0.213089	33.5342	19.295	2.673	27.2862
eg	Egypt	EMR	703.047	1026.34	435.384	3504.59	2883.87	4505.83	2.73929	3.99893	1.69639	1128.85	2301.12	156.384	497.122	68.9081	1013.39	497.142	68.9045	1013.38	497.129	68.9604	1013.38	205.927	5.49039	864.033	497.15	68.8717	703.047
ir	Iran, Islamic Rep.	EMR	452.383	660.408	280.152	2255.07	1855.66	2899.33	4.49148	6.55685	2.78149	726.373	1480.68	100.627	319.879	44.3397	652.075	319.892	44.3373	652.07	319.883	44.3733	652.071	132.506	3.53285	555.971	319.896	44.3162	452.383
iq	Iraq	EMR	771.082	1125.66	477.517	3843.74	3162.95	4941.87	4.64761	6.78477	2.87818	1238.1	2523.8	171.517	545.23	75.5765	1111.45	545.252	75.5725	1111.45	545.238	75.6339	1111.45	225.855	6.02171	947.647	545.26	75.5365	771.082
jo	Jordan	EMR	48.3137	70.5302	29.9197	240.837	198.181	309.642	2.94848	4.30432	1.82594	77.5753	158.134	10.7467	34.1624	4.73539	69.6403	34.1638	4.73514	69.6398	34.1629	4.73899	69.6399	14.1514	0.377302	59.3766	34.1643	4.73289	48.3137
kw	Kuwait	EMR	0.855507	1.2489	0.529799	4.26459	3.50926	5.48295	0.47046	0.686797	0.291347	1.37365	2.80013	0.190296	0.604927	0.0838513	1.23315	0.604951	0.0838469	1.23314	0.604935	0.0839149	1.23314	0.250584	0.00668102	1.0514	0.60496	0.083807	0.855507
lb	Lebanon	EMR	7.11422	10.3856	4.4057	35.4634	29.1822	45.595	2.199	3.21019	1.3618	11.423	23.2853	1.58246	5.03044	0.69729	10.2546	5.03064	0.697253	10.2545	5.03051	0.697819	10.2545	2.0838	0.0555579	8.74325	5.03072	0.696921	7.11422
ly	Libya	EMR	17.5154	25.5697	10.8469	87.3118	71.8474	112.256	2.40502	3.51095	1.48939	28.1237	57.329	3.89607	12.3851	1.71675	25.2471	12.3856	1.71665	25.2468	12.3853	1.71805	25.2469	5.13037	0.136785	21.5261	12.3858	1.71584	17.5154
ma	Morocco	EMR	535.998	782.472	331.933	2671.88	2198.64	3435.21	5.5133	8.04854	3.41428	860.63	1754.36	119.226	379.003	52.5351	772.599	379.018	52.5323	772.592	379.008	52.5749	772.594	156.997	4.18583	658.732	379.023	52.5073	535.998
om	Oman	EMR	4.63775	6.77038	2.87207	23.1185	19.0239	29.7233	1.53298	2.23791	0.949345	7.44665	15.1797	1.03161	3.27934	0.454562	6.68495	3.27947	0.454538	6.6849	3.27939	0.454907	6.68491	1.35843	0.0362181	5.69971	3.27952	0.454322	4.63775
pk	Pakistan	EMR	10689.7	15605.2	6619.9	53286.4	43848.5	68510	5.8341	8.51685	3.61294	17163.9	34987.9	2377.77	7558.62	1047.73	15408.3	7558.92	1047.68	15408.2	7558.73	1048.53	15408.2	3131.07	83.48	13137.4	7559.04	1047.18	10689.7
sa	Saudi Arabia	EMR	77.1758	112.664	47.7935	384.711	316.572	494.62	2.0454	2.98596	1.26668	123.918	252.601	17.1667	54.5708	7.56427	111.243	54.5729	7.56387	111.242	54.5715	7.57001	111.242	22.6053	0.602698	94.8477	54.5738	7.56027	77.1758
so	Somalia	EMR	673.509	983.217	417.092	3357.35	2762.71	4316.52	5.19386	7.5822	3.21646	1081.43	2204.44	149.813	476.237	66.013	970.811	476.255	66.0096	970.803	476.243	66.0631	970.805	197.275	5.25972	827.731	476.263	65.9781	673.509
sd	South Sudan	EMR	622.359	908.545	385.415	3102.37	2552.89	3988.7	5.06522	7.39441	3.13679	999.297	2037.02	138.436	440.068	60.9996	897.082	440.086	60.9964	897.074	440.074	61.0459	897.076	182.293	4.86026	764.869	440.092	60.9674	622.359
sy	Syrian Arab Republic	EMR	64.8835	94.7196	40.1811	323.435	266.149	415.838	2.63418	3.84549	1.6313	104.181	212.368	14.4325	45.8789	6.35946	93.5244	45.8807	6.35912	93.5237	45.8796	6.36429	93.5238	19.0048	0.506702	79.7407	45.8814	6.3561	64.8835
tn	Tunisia	EMR	28.592	41.7397	17.7065	142.527	117.283	183.246	2.21253	3.22994	1.37018	45.9089	93.5833	6.35991	20.2173	2.8024	41.2131	20.2181	2.80225	41.2127	20.2176	2.80453	41.2128	8.37478	0.223287	35.139	20.2184	2.80092	28.592
ae	United Arab Emirates	EMR	3.15187	4.60123	1.95189	15.7116	12.9288	20.2003	1.17699	1.71821	0.728886	5.06083	10.3163	0.701092	2.22868	0.308926	4.54317	2.22877	0.30891	4.54313	2.22871	0.30916	4.54314	0.923204	0.0246143	3.87359	2.2288	0.308762	3.15187
ye	Yemen	EMR	780.493	1139.4	483.344	3890.65	3201.55	5002.18	5.67811	8.28913	3.51634	1253.21	2554.6	173.61	551.884	76.4989	1125.02	551.906	76.4948	1125.01	551.892	76.5569	1125.01	228.612	6.0952	959.212	551.915	76.4584	780.493
al	Albania	EUR	6.34877	9.26819	3.93167	31.6477	26.0424	40.6892	3.20143	4.67358	1.98259	0	0	0	0	0	0	0	0	0	0	0	0	0	0	0	0	0	6.34877
ad	Andorra	EUR	0	0	0	0	0	0	0	0	0	0	0	0	0	0	0	0	0	0	0	0	0	0	0	0	0	0	0
am	Armenia	EUR	8.23989	12.0289	5.10281	41.0747	33.7997	52.8094	3.34356	4.88107	2.07061	0	0	0	0	0	0	0	0	0	0	0	0	0	0	0	0	0	8.23989
at	Austria	EUR	0.900534	1.31464	0.557684	4.48904	3.69395	5.77152	0.686479	1.00215	0.425124	0	0	0	0	0	0	0	0	0	0	0	0	0	0	0	0	0	0.900534
az	Azerbaijan	EUR	129.047	188.387	79.9161	643.279	529.344	827.059	4.16079	6.07409	2.5767	0	0	0	0	0	0	0	0	0	0	0	0	0	0	0	0	0	129.047
by	Belarus	EUR	3.64716	5.32428	2.25862	18.1806	14.9605	23.3747	2.06102	3.00876	1.27635	0	0	0	0	0	0	0	0	0	0	0	0	0	0	0	0	0	3.64716
be	Belgium	EUR	2.20631	3.22086	1.36632	10.9981	9.05019	14.1402	1.06961	1.56146	0.662391	0	0	0	0	0	0	0	0	0	0	0	0	0	0	0	0	0	2.20631
ba	Bosnia and Herzegovina	EUR	3.01679	4.40403	1.86824	15.0383	12.3747	19.3346	2.67193	3.9006	1.65468	0	0	0	0	0	0	0	0	0	0	0	0	0	0	0	0	0	3.01679
bg	Bulgaria	EUR	7.51946	10.9772	4.65666	37.4835	30.8445	48.1922	2.63357	3.84459	1.63092	0	0	0	0	0	0	0	0	0	0	0	0	0	0	0	0	0	7.51946
hr	Croatia	EUR	1.71101	2.49781	1.0596	8.52917	7.01851	10.9659	1.98244	2.89405	1.22769	0	0	0	0	0	0	0	0	0	0	0	0	0	0	0	0	0	1.71101
cz	Czech Republic	EUR	3.33198	4.86415	2.06343	16.6094	13.6676	21.3546	2.34883	3.42891	1.45458	0	0	0	0	0	0	0	0	0	0	0	0	0	0	0	0	0	3.33198
dk	Denmark	EUR	0.585347	0.854514	0.362494	2.91787	2.40107	3.75149	0.564578	0.824195	0.349633	0	0	0	0	0	0	0	0	0	0	0	0	0	0	0	0	0	0.585347
ee	Estonia	EUR	0.630374	0.920245	0.390379	3.14233	2.58577	4.04007	3.78683	5.52817	2.34511	0	0	0	0	0	0	0	0	0	0	0	0	0	0	0	0	0	0.630374
fi	Finland	EUR	0.855507	1.2489	0.529799	4.26459	3.50926	5.48295	1.45481	2.12379	0.900935	0	0	0	0	0	0	0	0	0	0	0	0	0	0	0	0	0	0.855507
fr	France	EUR	20.0819	29.3164	12.4363	100.106	82.3752	128.705	1.57027	2.29234	0.972437	0	0	0	0	0	0	0	0	0	0	0	0	0	0	0	0	0	20.0819
ge	Georgia	EUR	12.1122	17.6819	7.50085	60.3776	49.6837	77.627	3.55498	5.18971	2.20153	0	0	0	0	0	0	0	0	0	0	0	0	0	0	0	0	0	12.1122
de	Germany	EUR	11.3017	16.4987	6.99893	56.3374	46.3591	72.4326	1.04206	1.52124	0.645328	0	0	0	0	0	0	0	0	0	0	0	0	0	0	0	0	0	11.3017
gr	Greece	EUR	0.630374	0.920245	0.390379	3.14233	2.58577	4.04007	0.263931	0.385297	0.163447	0	0	0	0	0	0	0	0	0	0	0	0	0	0	0	0	0	0.630374
hu	Hungary	EUR	3.24192	4.73269	2.00766	16.1605	13.2982	20.7775	1.37191	2.00277	0.849596	0	0	0	0	0	0	0	0	0	0	0	0	0	0	0	0	0	3.24192
is	Iceland	EUR	0.180107	0.262927	0.111537	0.897808	0.738791	1.1543	5.52997	8.07288	3.42461	0	0	0	0	0	0	0	0	0	0	0	0	0	0	0	0	0	0.180107
ie	Ireland	EUR	1.39583	2.03769	0.86441	6.95801	5.72563	8.94586	1.14967	1.67834	0.711971	0	0	0	0	0	0	0	0	0	0	0	0	0	0	0	0	0	1.39583
il	Israel	EUR	3.78224	5.52147	2.34227	18.854	15.5146	24.2404	1.36534	1.99317	0.845527	0	0	0	0	0	0	0	0	0	0	0	0	0	0	0	0	0	3.78224
it	Italy	EUR	12.1122	17.6819	7.50085	60.3776	49.6837	77.627	1.5499	2.26261	0.959826	0	0	0	0	0	0	0	0	0	0	0	0	0	0	0	0	0	12.1122
kz	Kazakhstan	EUR	90.9089	132.713	56.2982	453.168	372.905	582.635	4.03004	5.88322	2.49573	0	0	0	0	0	0	0	0	0	0	0	0	0	0	0	0	0	90.9089
kg	Kyrgyzstan	EUR	67.2699	98.2033	41.659	335.331	275.938	431.133	4.38938	6.40779	2.71826	0	0	0	0	0	0	0	0	0	0	0	0	0	0	0	0	0	67.2699
lv	Latvia	EUR	2.43144	3.54952	1.50575	12.1204	9.97368	15.5831	3.58342	5.23123	2.21915	0	0	0	0	0	0	0	0	0	0	0	0	0	0	0	0	0	2.43144
lt	Lithuania	EUR	3.1969	4.66696	1.97978	15.9361	13.1135	20.4889	5.00517	7.30676	3.09961	0	0	0	0	0	0	0	0	0	0	0	0	0	0	0	0	0	3.1969
lu	Luxembourg	EUR	0	0	0	0	0	0	0	0	0	0	0	0	0	0	0	0	0	0	0	0	0	0	0	0	0	0	0
mt	Malta	EUR	0	0	0	0	0	0	0	0	0	0	0	0	0	0	0	0	0	0	0	0	0	0	0	0	0	0	0
mc	Monaco	EUR	0	0	0	0	0	0	0	0	0	0	0	0	0	0	0	0	0	0	0	0	0	0	0	0	0	0	0
nl	Netherlands	EUR	7.29433	10.6486	4.51724	36.3612	29.921	46.7493	2.31953	3.38615	1.43644	0	0	0	0	0	0	0	0	0	0	0	0	0	0	0	0	0	7.29433
mk	North Macedonia	EUR	1.03561	1.51183	0.641336	5.16239	4.24805	6.63725	1.48278	2.16462	0.918256	0	0	0	0	0	0	0	0	0	0	0	0	0	0	0	0	0	1.03561
no	Norway	EUR	0.675401	0.985977	0.418263	3.36678	2.77047	4.32864	0.944995	1.37954	0.585218	0	0	0	0	0	0	0	0	0	0	0	0	0	0	0	0	0	0.675401
pl	Poland	EUR	12.1122	17.6819	7.50085	60.3776	49.6837	77.627	1.32871	1.9397	0.822844	0	0	0	0	0	0	0	0	0	0	0	0	0	0	0	0	0	12.1122
pt	Portugal	EUR	2.25134	3.28659	1.39421	11.2226	9.23489	14.4288	1.74999	2.55471	1.08374	0	0	0	0	0	0	0	0	0	0	0	0	0	0	0	0	0	2.25134
ro	Romania	EUR	29.9878	43.7774	18.5709	149.485	123.009	192.192	3.42778	5.00402	2.12276	0	0	0	0	0	0	0	0	0	0	0	0	0	0	0	0	0	29.9878
ru	Russian Federation	EUR	156.063	227.826	96.6466	777.95	640.162	1000.21	2.15326	3.14342	1.33347	0	0	0	0	0	0	0	0	0	0	0	0	0	0	0	0	0	156.063
sm	San Marino	EUR	0	0	0	0	0	0	0	0	0	0	0	0	0	0	0	0	0	0	0	0	0	0	0	0	0	0	0
rs	Serbia	EUR	2.79166	4.07537	1.72882	13.916	11.4513	17.8917	0.961884	1.4042	0.595677	0	0	0	0	0	0	0	0	0	0	0	0	0	0	0	0	0	2.79166
sk	Slovakia	EUR	2.20631	3.22086	1.36632	10.9981	9.05019	14.1402	1.21571	1.77475	0.752867	0	0	0	0	0	0	0	0	0	0	0	0	0	0	0	0	0	2.20631
si	Slovenia	EUR	0.720427	1.05171	0.446147	3.59123	2.95516	4.61722	2.97133	4.33767	1.84009	0	0	0	0	0	0	0	0	0	0	0	0	0	0	0	0	0	0.720427
es	Spain	EUR	20.9824	30.631	12.994	104.595	86.0691	134.477	2.49868	3.64767	1.54738	0	0	0	0	0	0	0	0	0	0	0	0	0	0	0	0	0	20.9824
se	Sweden	EUR	2.38642	3.48379	1.47786	11.8959	9.78898	15.2945	1.85499	2.70799	1.14876	0	0	0	0	0	0	0	0	0	0	0	0	0	0	0	0	0	2.38642
ch	Switzerland	EUR	2.20631	3.22086	1.36632	10.9981	9.05019	14.1402	1.27017	1.85424	0.786589	0	0	0	0	0	0	0	0	0	0	0	0	0	0	0	0	0	2.20631
tj	Tajikistan	EUR	201.63	294.347	124.865	1005.1	827.076	1292.24	5.04799	7.36927	3.12613	0	0	0	0	0	0	0	0	0	0	0	0	0	0	0	0	0	201.63
tr	Turkey	EUR	156.063	227.826	96.6466	777.95	640.162	1000.21	1.97141	2.87794	1.22085	0	0	0	0	0	0	0	0	0	0	0	0	0	0	0	0	0	156.063
tm	Turkmenistan	EUR	84.6502	123.576	52.4223	421.97	347.232	542.523	4.55093	6.64363	2.81831	0	0	0	0	0	0	0	0	0	0	0	0	0	0	0	0	0	84.6502
ua	Ukraine	EUR	55.1577	80.5215	34.1581	274.954	226.255	353.506	2.6731	3.90229	1.6554	0	0	0	0	0	0	0	0	0	0	0	0	0	0	0	0	0	55.1577
gb	United Kingdom	EUR	11.4368	16.6959	7.08258	57.0108	46.9132	73.2984	0.756977	1.10507	0.468782	0	0	0	0	0	0	0	0	0	0	0	0	0	0	0	0	0	11.4368
uz	Uzbekistan	EUR	463.19	676.183	286.845	2308.94	1899.99	2968.58	4.44598	6.49043	2.75331	0	0	0	0	0	0	0	0	0	0	0	0	0	0	0	0	0	463.19
dz	Algeria	AFR	536.223	782.8	332.073	2673	2199.57	3436.65	4.88171	7.12652	3.02315	171.499	467.056	47.9891	512.359	293.787	772.938	436.143	226.839	709.433	131.853	44.7058	302.95	467.146	251.537	734.399	75.5284	21.1345	536.223
ao	Angola	AFR	2146.38	3133.37	1329.21	10699.4	8804.36	13756.1	5.60421	8.18125	3.47058	686.47	1869.52	192.089	2050.86	1175.96	3093.89	1745.78	907.985	2839.7	527.777	178.947	1212.64	1869.88	1006.84	2939.63	302.323	84.5966	2146.38
bj	Benin	AFR	594.668	868.12	368.266	2964.34	2439.3	3811.23	6.9032	10.0776	4.27502	190.191	517.962	53.2196	568.203	325.808	857.182	483.68	251.563	786.756	146.224	49.5784	335.97	518.062	278.953	814.443	83.7604	23.438	594.668
bw	Botswana	AFR	45.2068	65.9947	27.9957	225.35	185.437	289.731	4.86836	7.10703	3.01488	14.4584	39.3756	4.04577	43.195	24.768	65.1633	36.7695	19.1239	59.8094	11.116	3.76896	25.5405	39.3832	21.2061	61.9142	6.36749	1.78176	45.2068
bf	Burkina Faso	AFR	964.607	1408.17	597.363	4808.43	3956.78	6182.17	7.17248	10.4707	4.44178	308.507	840.183	86.3272	921.679	528.491	1390.43	784.575	408.059	1276.19	237.189	80.4208	544.974	840.345	452.488	1321.1	135.867	38.0187	964.607
bi	Burundi	AFR	571.299	834.005	353.795	2847.85	2343.44	3661.45	5.97233	8.71866	3.69855	182.717	497.607	51.1282	545.874	313.004	823.497	464.673	241.677	755.839	140.478	47.6301	322.767	497.703	267.991	782.438	80.4689	22.517	571.299
cm	Cameroon	AFR	949.073	1385.5	587.743	4731	3893.06	6082.61	6.20819	9.06296	3.84461	303.539	826.652	84.9369	906.836	519.98	1368.04	771.94	401.488	1255.64	233.37	79.1257	536.198	826.812	445.201	1299.83	133.679	37.4064	949.073
cf	Central African Republic	AFR	294.25	429.557	182.223	1466.79	1207	1885.85	5.83777	8.52221	3.61522	94.1089	256.294	26.3338	281.154	161.214	424.145	239.331	124.477	389.297	72.3536	24.532	166.242	256.344	138.03	402.997	41.4458	11.5974	294.25
td	Chad	AFR	1010.94	1475.81	626.056	5039.39	4146.83	6479.11	5.94195	8.6743	3.67973	323.326	880.539	90.4737	965.949	553.876	1457.22	822.26	427.659	1337.49	248.582	84.2836	571.151	880.709	474.222	1384.56	142.393	39.8448	1010.94
cg	Congo	AFR	114.053	166.499	70.6306	568.537	467.839	730.964	5.19178	7.57917	3.21517	36.4771	99.341	10.2071	108.977	62.4874	164.401	92.7661	48.2479	150.894	28.0446	9.50875	64.4364	99.3603	53.501	156.204	16.0646	4.49523	114.053
ci	Côte d'Ivoire	AFR	1509.21	2203.2	934.622	7523.18	6190.7	9672.5	6.66537	9.73038	4.12774	482.685	1314.53	135.066	1442.04	826.866	2175.44	1227.53	638.441	1996.71	371.102	125.825	852.656	1314.79	707.953	2066.97	212.575	59.4833	1509.21
cd	Democratic Republic of the Congo	AFR	3755.27	5482.1	2325.57	18719.5	15404	24067.5	5.54942	8.10128	3.43665	1201.04	3270.88	336.077	3588.15	2057.45	5413.03	3054.4	1588.6	4968.29	923.392	313.083	2121.62	3271.51	1761.56	5143.13	528.94	148.009	3755.27
gq	Equatorial Guinea	AFR	32.8245	47.9185	20.3276	163.625	134.645	210.372	4.78278	6.98209	2.96188	10.4982	28.5904	2.93761	31.3637	17.9839	47.3148	26.6982	13.8858	43.4274	8.07128	2.73663	18.5449	28.596	15.3976	44.9556	4.62341	1.29373	32.8245
er	Eritrea	AFR	158.899	231.968	98.4033	792.091	651.798	1018.39	6.95594	10.1546	4.30768	50.8203	138.403	14.2206	151.828	87.058	229.045	129.243	67.2194	210.227	39.0721	13.2477	89.7734	138.43	74.5381	217.625	22.3814	6.2628	158.899
et	Ethiopia	AFR	4402.71	6427.26	2726.52	21946.9	18059.7	28217	6.7868	9.90764	4.20293	1408.11	3834.81	394.019	4206.78	2412.17	6346.28	3581	1862.49	5824.87	1082.59	367.061	2487.4	3835.55	2065.27	6029.85	620.133	173.527	4402.71
ga	Gabon	AFR	44.9817	65.6661	27.8563	224.227	184.513	288.288	5.11102	7.46127	3.16516	14.3864	39.1795	4.02562	42.9798	24.6447	64.8387	36.5864	19.0287	59.5116	11.0606	3.75019	25.4133	39.1871	21.1005	61.6059	6.33578	1.77289	44.9817
gh	Ghana	AFR	1173.44	1713.04	726.69	5849.44	4813.41	7520.58	6.33022	9.24111	3.92019	375.298	1022.08	105.017	1121.22	642.907	1691.45	954.432	496.402	1552.48	288.54	97.8316	662.959	1022.28	550.45	1607.12	165.282	46.2496	1173.44
gn	Guinea	AFR	724.75	1058.02	448.824	3612.78	2972.89	4644.92	7.00563	10.2271	4.33845	231.795	631.264	64.8612	692.496	397.077	1044.69	589.484	306.592	958.857	178.21	60.4235	409.462	631.387	339.973	992.601	102.083	28.565	724.75
gw	Guinea-Bissau	AFR	130.172	190.031	80.6132	648.89	533.961	834.274	6.87061	10.03	4.25484	41.6326	113.381	11.6497	124.379	71.319	187.636	105.877	55.0669	172.22	32.0083	10.8527	73.5434	113.403	61.0625	178.281	18.3351	5.13056	130.172
ke	Kenya	AFR	1433.52	2092.7	887.749	7145.87	5880.22	9187.4	5.69848	8.31888	3.52896	458.477	1248.61	128.292	1369.72	785.397	2066.34	1165.97	606.422	1896.57	352.49	119.514	809.894	1248.85	672.448	1963.31	201.914	56.5	1433.52
ls	Lesotho	AFR	80.0575	116.871	49.5781	399.075	328.393	513.088	5.36893	7.83778	3.32487	25.6045	69.7309	7.16471	76.4946	43.8621	115.399	65.1157	33.8668	105.917	19.6855	6.67452	45.2301	69.7444	37.5542	109.645	11.2763	3.15536	80.0575
lr	Liberia	AFR	190.058	277.454	117.699	947.411	779.609	1218.08	7.04676	10.2872	4.36393	60.7856	165.542	17.0091	181.599	104.129	273.958	154.586	80.4004	251.45	46.7337	15.8454	107.377	165.574	89.1542	260.299	26.7701	7.49087	190.058
mg	Madagascar	AFR	701.291	1023.77	434.296	3495.84	2876.67	4494.57	5.99527	8.75213	3.71275	224.292	610.831	62.7618	670.081	384.225	1010.87	570.403	296.668	927.821	172.442	58.4677	396.209	610.95	328.969	960.472	98.7786	27.6404	701.291
mw	Malawi	AFR	632.94	923.992	391.968	3155.12	2596.3	4056.52	6.18995	9.03635	3.83332	202.431	551.297	56.6448	604.772	346.777	912.351	514.81	267.754	837.392	155.635	52.7692	357.593	551.404	296.906	866.861	89.1513	24.9465	632.94
ml	Mali	AFR	1456.52	2126.29	901.998	7260.57	5974.6	9334.86	7.24779	10.5806	4.48842	465.836	1268.65	130.351	1391.7	798.003	2099.5	1184.68	616.155	1927.01	358.148	121.433	822.893	1268.89	683.241	1994.82	205.155	57.4069	1456.52
mr	Mauritania	AFR	224.008	327.016	138.724	1116.65	918.871	1435.67	6.5445	9.55393	4.05288	71.6438	195.113	20.0475	214.039	122.73	322.896	182.199	94.7624	296.366	55.0818	18.6759	126.558	195.151	105.08	306.796	31.5521	8.82896	224.008
mu	Mauritius	AFR	3.46706	5.06135	2.14708	17.2828	14.2217	22.2204	3.9508	5.76753	2.44665	1.10886	3.01984	0.310283	3.31276	1.89954	4.99758	2.81997	1.46667	4.58698	0.852522	0.289054	1.95878	3.02043	1.62636	4.7484	0.488344	0.136649	3.46706
mz	Mozambique	AFR	1433.65	2092.9	887.832	7146.55	5880.78	9188.27	6.81449	9.94807	4.22009	458.52	1248.72	128.304	1369.85	785.471	2066.53	1166.08	606.479	1896.75	352.523	119.526	809.97	1248.97	672.511	1963.49	201.933	56.5054	1433.65
na	Namibia	AFR	41.8748	61.1306	25.9323	208.74	171.769	268.376	4.93558	7.20516	3.05651	13.3927	36.4734	3.74757	40.0113	22.9425	60.3604	34.0594	17.7144	55.4012	10.2967	3.49117	23.658	36.4805	19.6431	57.3508	5.89818	1.65044	41.8748
ne	Niger	AFR	1289.43	1882.36	798.519	6427.63	5289.19	8263.96	7.13185	10.4114	4.41662	412.394	1123.11	115.397	1232.05	706.455	1858.65	1048.77	545.469	1705.94	317.061	107.502	728.49	1123.32	604.859	1765.97	181.619	50.8211	1289.43
ng	Nigeria	AFR	10068.9	14698.9	6235.46	50191.9	41302.1	64531.4	5.77597	8.432	3.57695	3220.3	8770.09	901.11	9620.77	5516.55	14513.8	8189.64	4259.45	13321.3	2475.86	839.458	5688.61	8771.79	4723.21	13790.1	1418.23	396.851	10068.9
rw	Rwanda	AFR	307.082	448.291	190.17	1530.76	1259.64	1968.09	6.08101	8.8773	3.76585	98.2132	267.472	27.4822	293.416	168.245	442.643	249.769	129.905	406.275	75.5091	25.6019	173.492	267.523	144.049	420.573	43.2533	12.1032	307.082
sn	Senegal	AFR	618.667	903.155	383.129	3083.97	2537.75	3965.04	7.03	10.2627	4.35355	197.866	538.865	55.3674	591.134	338.956	891.776	503.2	261.716	818.508	152.125	51.5792	349.528	538.97	290.211	847.312	87.1408	24.3839	618.667
sc	Seychelles	AFR	0.40524	0.591586	0.250958	2.02007	1.66228	2.59719	3.73273	5.44919	2.31161	0.129607	0.352968	0.0362668	0.387206	0.222024	0.584133	0.329607	0.171429	0.53614	0.0996454	0.0337855	0.228949	0.353037	0.190094	0.555008	0.0570791	0.015972	0.40524
sl	Sierra Leone	AFR	408.212	595.925	252.798	2034.88	1674.47	2616.23	7.0794	10.3348	4.38414	130.557	355.557	36.5328	390.045	223.652	588.416	332.024	172.687	540.072	100.376	34.0333	230.628	355.626	191.488	559.078	57.4977	16.0891	408.212
za	South Africa	AFR	442.928	646.604	274.297	2207.93	1816.87	2838.72	5.06094	7.38816	3.13414	141.66	385.794	39.6396	423.216	242.672	638.457	360.261	187.372	586.001	108.912	36.9276	250.241	385.869	207.773	606.624	62.3875	17.4574	442.928
tz	Tanzania	AFR	1811.2	2644.06	1121.64	9028.58	7429.47	11608	6.48867	9.47243	4.01831	579.27	1577.57	162.093	1730.59	992.323	2610.75	1473.16	766.194	2396.25	445.36	151.003	1023.27	1577.88	849.616	2480.58	255.112	71.3859	1811.2
tg	Togo	AFR	322.571	470.903	199.762	1607.97	1323.17	2067.36	6.5957	9.62868	4.08459	103.167	280.963	28.8684	308.216	176.731	464.97	262.367	136.458	426.768	79.3177	26.8933	182.243	281.017	151.315	441.786	45.435	12.7137	322.571
ug	Uganda	AFR	1334.01	1947.44	826.125	6649.84	5472.04	8549.65	6.14874	8.97618	3.8078	426.651	1161.93	119.386	1274.64	730.878	1922.9	1085.03	564.327	1764.91	328.022	111.218	753.674	1162.16	625.769	1827.02	187.898	52.578	1334.01
zm	Zambia	AFR	603.448	880.938	373.704	3008.1	2475.32	3867.5	6.20501	9.05833	3.84265	192.999	525.609	54.0053	576.592	330.618	869.839	490.822	255.277	798.372	148.383	50.3104	340.93	525.711	283.071	826.468	84.9972	23.7841	603.448
zw	Zimbabwe	AFR	489.485	714.571	303.129	2440.02	2007.85	3137.11	5.21743	7.61661	3.23105	156.551	426.347	43.8063	467.702	268.18	705.568	398.129	207.068	647.598	120.361	40.8092	276.545	426.429	229.613	670.388	68.9452	19.2924	489.485
ar	Argentina	AMR	101.895	148.751	63.1019	507.935	417.971	653.048	2.81643	4.11154	1.74416	67.7685	284.298	1.80388	29.8448	0.795093	125.204	29.8439	0.795262	125.229	29.8426	0.794685	125.225	72.0517	9.98095	146.878	29.8454	0.794431	101.895
bz	Belize	AMR	2.43144	3.54952	1.50575	12.1204	9.97368	15.5831	4.74835	6.93184	2.94056	1.6171	6.78395	0.0430443	0.71216	0.0189726	2.98763	0.71214	0.0189767	2.98822	0.712108	0.0189629	2.98813	1.71931	0.238167	3.50482	0.712175	0.0189568	2.43144
bo	Bolivia	AMR	167.905	245.114	103.98	836.981	688.738	1076.1	4.61969	6.74401	2.86089	111.67	468.47	2.97245	49.1786	1.31016	206.312	49.1772	1.31044	206.353	49.175	1.30949	206.347	118.728	16.4467	242.027	49.1797	1.30907	167.905
br	Brazil	AMR	898.598	1311.81	556.485	4479.39	3686.01	5759.12	4.06043	5.92759	2.51455	597.639	2507.17	15.9081	263.196	7.01179	1104.15	263.188	7.01328	1104.37	263.177	7.00819	1104.34	635.411	88.0202	1295.29	263.202	7.00594	898.598
ca	Canada	AMR	12.3373	18.0105	7.64027	61.4998	50.6072	79.0699	1.34965	1.97028	0.835816	8.20529	34.4223	0.21841	3.61355	0.0962685	15.1594	3.61345	0.0962889	15.1625	3.61329	0.096219	15.162	8.72389	1.20848	17.7837	3.61363	0.0961882	12.3373
cl	Chile	AMR	12.1122	17.6819	7.50085	60.3776	49.6837	77.627	1.39053	2.02996	0.861132	8.05556	33.7941	0.214424	3.54761	0.0945117	14.8828	3.54751	0.0945318	14.8858	3.54735	0.0944632	14.8853	8.56469	1.18642	17.4592	3.54769	0.094433	12.1122
co	Colombia	AMR	218.56	319.062	135.35	1089.49	896.523	1400.75	4.49506	6.56207	2.7837	145.359	609.802	3.8692	64.0153	1.70543	268.554	64.0135	1.70579	268.608	64.0106	1.70455	268.6	154.547	21.4085	315.044	64.0166	1.70401	218.56
cr	Costa Rica	AMR	4.45764	6.50745	2.76053	22.2207	18.2851	28.569	1.37172	2.00249	0.849478	2.96469	12.4372	0.0789146	1.30563	0.0347831	5.47732	1.30559	0.0347905	5.47841	1.30553	0.0347653	5.47824	3.15206	0.436639	6.4255	1.30565	0.0347541	4.45764
cu	Cuba	AMR	9.45561	13.8037	5.85568	47.1349	38.7865	60.601	4.6002	6.71556	2.84881	6.28873	26.382	0.167395	2.76951	0.0737824	11.6185	2.76943	0.0737981	11.6209	2.76931	0.0737445	11.6205	6.68619	0.926204	13.6298	2.76957	0.0737209	9.45561
do	Dominican Republic	AMR	160.07	233.677	99.1283	797.926	656.6	1025.89	4.56197	6.65975	2.82514	106.459	446.61	2.83375	46.8839	1.24903	196.685	46.8825	1.2493	196.725	46.8804	1.24839	196.719	113.188	15.6793	230.734	46.8849	1.24799	160.07
ec	Ecuador	AMR	107.974	157.625	66.8663	538.236	442.905	692.006	4.01601	5.86274	2.48704	71.8113	301.258	1.91149	31.6252	0.842525	132.673	31.6243	0.842704	132.699	31.6229	0.842092	132.695	76.35	10.5764	155.64	31.6259	0.841823	107.974
sv	El Salvador	AMR	22.8285	33.326	14.1373	113.797	93.6417	146.308	3.35996	4.905	2.08076	15.1828	63.6938	0.404138	6.68639	0.178132	28.0505	6.6862	0.17817	28.0561	6.6859	0.17804	28.0552	16.1424	2.23612	32.9063	6.68653	0.177983	22.8285
gt	Guatemala	AMR	255.977	373.685	158.522	1276.01	1050.01	1640.56	5.79512	8.45996	3.58881	170.245	714.199	4.53161	74.9746	1.99739	314.531	74.9725	1.99782	314.593	74.9691	1.99637	314.584	181.005	25.0737	368.979	74.9762	1.99573	255.977
gy	Guyana	AMR	11.6619	17.0245	7.222	58.133	47.8367	74.7412	4.52929	6.61205	2.8049	7.7561	32.5378	0.206453	3.41573	0.0909983	14.3295	3.41563	0.0910176	14.3324	3.41548	0.0909515	14.332	8.2463	1.14232	16.8101	3.4158	0.0909225	11.6619
ht	Haiti	AMR	310.549	453.352	192.317	1548.04	1273.86	1990.31	6.27995	9.16773	3.88905	206.54	866.461	5.49771	90.9587	2.42322	381.586	90.9561	2.42374	381.662	90.952	2.42198	381.651	219.594	30.4192	447.643	90.9606	2.42121	310.549
hn	Honduras	AMR	62.407	91.1043	38.6475	311.09	255.991	399.967	4.50267	6.57318	2.78842	41.5056	174.121	1.1048	18.2788	0.486964	76.6824	18.2783	0.487067	76.6977	18.2774	0.486714	76.6954	44.1289	6.11294	89.957	18.2792	0.486558	62.407
jm	Jamaica	AMR	12.9227	18.865	8.00276	64.4177	53.0082	82.8214	3.55853	5.19488	2.20373	8.5946	36.0554	0.228772	3.785	0.100836	15.8787	3.78489	0.100857	15.8818	3.78472	0.100784	15.8814	9.1378	1.26581	18.6275	3.78508	0.100752	12.9227
mx	Mexico	AMR	647.574	945.355	401.03	3228.07	2656.32	4150.3	4.99573	7.29298	3.09376	430.688	1806.79	11.4641	189.672	5.05304	795.705	189.667	5.05411	795.863	189.658	5.05044	795.839	457.909	63.4317	933.45	189.676	5.04883	647.574
ni	Nicaragua	AMR	34.1302	49.8247	21.1362	170.135	140.001	218.741	3.68125	5.37404	2.27973	22.6993	95.2266	0.604214	9.99662	0.266319	41.9374	9.99633	0.266376	41.9458	9.99589	0.266183	41.9445	24.134	3.34315	49.1973	9.99683	0.266097	34.1302
pa	Panama	AMR	24.5396	35.8238	15.1969	122.326	100.66	157.274	4.44664	6.49139	2.75372	16.3208	68.4677	0.434429	7.18754	0.191483	30.1529	7.18734	0.191524	30.1589	7.18701	0.191385	30.158	17.3523	2.40372	35.3727	7.18769	0.191323	24.5396
py	Paraguay	AMR	44.0361	64.2857	27.2707	219.514	180.634	282.228	3.81285	5.56615	2.36122	29.2875	122.865	0.77958	12.898	0.343615	54.1092	12.8976	0.343688	54.12	12.8971	0.343439	54.1184	31.1386	4.31346	63.4761	12.8983	0.343329	44.0361
pe	Peru	AMR	134.99	197.064	83.5968	672.907	553.724	865.151	3.43785	5.01872	2.129	89.7791	376.635	2.38976	39.5381	1.05333	165.869	39.5369	1.05356	165.902	39.5352	1.05279	165.897	95.4534	13.2227	194.582	39.5389	1.05245	134.99
sr	Suriname	AMR	3.55711	5.19281	2.20285	17.7317	14.5911	22.7975	4.13875	6.04191	2.56305	2.36576	9.92467	0.0629722	1.04186	0.0277562	4.37079	1.04183	0.0277621	4.37166	1.04179	0.027742	4.37153	2.51528	0.348429	5.12742	1.04189	0.0277331	3.55711
us	United States	AMR	123.013	179.579	76.1796	613.203	504.594	788.39	1.18433	1.72894	0.733435	81.8134	343.218	2.17772	36.03	0.959874	151.152	36.029	0.960078	151.182	36.0274	0.959381	151.177	86.9842	12.0495	177.318	36.0308	0.959074	123.013
uy	Uruguay	AMR	6.70898	9.79404	4.15474	33.4433	27.52	42.9979	3.51455	5.13068	2.17649	4.462	18.7187	0.11877	1.96503	0.0523504	8.24364	1.96498	0.0523615	8.24528	1.96489	0.0523235	8.24503	4.74401	0.657164	9.6707	1.96508	0.0523067	6.70898
ve	Venezuela, RB	AMR	235.625	343.975	145.918	1174.56	966.523	1510.12	5.82052	8.49704	3.60454	156.709	657.415	4.17131	69.0136	1.83859	289.523	69.0116	1.83898	289.581	69.0085	1.83764	289.572	166.614	23.0801	339.643	69.0151	1.83705	235.625
au	Australia	WPR	3.01679	4.40403	1.86824	15.0383	12.3747	19.3346	0.587694	0.857939	0.363948	0	0	0	0	0	0	0	0	0	0	0	0	0	0	0	0	0	3.01679
bn	Brunei Darussalam	WPR	0.900534	1.31464	0.557684	4.48904	3.69395	5.77152	3.98158	5.81247	2.46572	0	0	0	0	0	0	0	0	0	0	0	0	0	0	0	0	0	0.900534
kh	Cambodia	WPR	244.81	357.384	151.606	1220.34	1004.2	1568.99	5.64711	8.24388	3.49715	0	0	0	0	0	0	0	0	0	0	0	0	0	0	0	0	0	244.81
cn	China	WPR	1683.59	2457.78	1042.62	8392.48	6906.03	10790.2	2.2585	3.29705	1.39865	0	0	0	0	0	0	0	0	0	0	0	0	0	0	0	0	0	1683.59
jp	Japan	WPR	13.3729	19.5224	8.2816	66.6622	54.8552	85.7071	1.78738	2.60929	1.10689	0	0	0	0	0	0	0	0	0	0	0	0	0	0	0	0	0	13.3729
la	Laos	WPR	239.452	349.562	148.288	1193.64	982.222	1534.65	6.0222	8.79145	3.72943	0	0	0	0	0	0	0	0	0	0	0	0	0	0	0	0	0	239.452
my	Malaysia	WPR	26.6558	38.9132	16.5074	132.876	109.341	170.837	1.77578	2.59235	1.09971	0	0	0	0	0	0	0	0	0	0	0	0	0	0	0	0	0	26.6558
mn	Mongolia	WPR	26.6558	38.9132	16.5074	132.876	109.341	170.837	4.27754	6.24453	2.649	0	0	0	0	0	0	0	0	0	0	0	0	0	0	0	0	0	26.6558
nz	New Zealand	WPR	3.73722	5.45574	2.31439	18.6295	15.3299	23.9518	2.57537	3.75963	1.59488	0	0	0	0	0	0	0	0	0	0	0	0	0	0	0	0	0	3.73722
pg	Papua New Guinea	WPR	203.16	296.582	125.813	1012.73	833.356	1302.06	5.34059	7.79641	3.30733	0	0	0	0	0	0	0	0	0	0	0	0	0	0	0	0	0	203.16
ph	Philippines	WPR	1008.64	1472.46	624.634	5027.95	4137.41	6464.4	4.58339	6.69103	2.83841	0	0	0	0	0	0	0	0	0	0	0	0	0	0	0	0	0	1008.64
kr	Republic of Korea	WPR	9.59069	14.0009	5.93933	47.8083	39.3406	61.4667	1.68056	2.45335	1.04074	0	0	0	0	0	0	0	0	0	0	0	0	0	0	0	0	0	9.59069
sg	Singapore	WPR	0.900534	1.31464	0.557684	4.48904	3.69395	5.77152	2.17335	3.17275	1.34592	0	0	0	0	0	0	0	0	0	0	0	0	0	0	0	0	0	0.900534
vn	Vietnam	WPR	554.279	809.159	343.254	2763	2273.63	3552.37	4.09558	5.97889	2.53631	0	0	0	0	0	0	0	0	0	0	0	0	0	0	0	0	0	554.279
bd	Bangladesh	SEAR	3710.16	5416.24	2297.63	18494.6	15218.9	23778.4	6.52561	9.52635	4.04118	1731.65	4872.16	412.988	646.898	211.809	1674.02	3264	1623.44	5249.29	3445.22	1807.59	5354.19	3442.4	1801.22	5355.36	762.621	181.881	3710.16
bt	Bhutan	SEAR	10.131	14.7897	6.27394	50.5017	41.557	64.9296	5.5055	8.03716	3.40945	4.72846	13.304	1.12771	1.76643	0.57837	4.57111	8.91274	4.43298	14.3338	9.40756	4.93582	14.6202	9.39987	4.91843	14.6234	2.08242	0.496647	10.131
in	India	SEAR	25888.7	37793.4	16032.4	129052	106195	165921	4.82904	7.04964	2.99054	12083.1	33997	2881.75	4513.93	1477.96	11681	22775.6	11328	36628.5	24040	12613	37360.5	24020.4	12568.5	37368.6	5321.42	1269.13	25888.7
id	Indonesia	SEAR	2530.1	3693.54	1566.84	12612.2	10378.3	16215.4	4.6277	6.75571	2.86585	1180.87	3322.51	281.632	441.144	144.441	1141.58	2225.85	1107.08	3579.69	2349.42	1232.66	3651.23	2347.5	1228.32	3652.02	520.06	124.032	2530.1
mv	Maldives	SEAR	0.810481	1.18317	0.501915	4.04013	3.32456	5.19437	2.65046	3.86925	1.64138	0.378277	1.06432	0.090217	0.141314	0.0462696	0.365689	0.713019	0.354639	1.1467	0.752605	0.394866	1.16962	0.75199	0.393474	1.16987	0.166594	0.0397318	0.810481
mm	Myanmar	SEAR	888.017	1296.36	549.932	4426.64	3642.61	5691.3	4.84185	7.06833	2.99847	414.465	1166.14	98.8477	154.833	50.6961	400.673	781.231	388.566	1256.4	824.604	432.641	1281.51	823.93	431.116	1281.79	182.531	43.5328	888.017
np	Nepal	SEAR	586.383	856.025	363.136	2923.04	2405.32	3758.13	6.08856	8.88833	3.77053	273.683	770.035	65.272	102.241	33.4761	264.576	515.869	256.581	829.64	544.51	285.685	846.22	544.064	284.679	846.404	120.531	28.7459	586.383
lk	Sri Lanka	SEAR	23.594	34.4435	14.6113	117.613	96.7816	151.214	1.77919	2.59733	1.10182	11.0121	30.9835	2.62632	4.11382	1.34696	10.6456	20.7568	10.3239	33.3818	21.9092	11.495	34.0489	21.8913	11.4545	34.0563	4.84973	1.15664	23.594
th	Thailand	SEAR	104.192	152.103	64.524	519.382	427.391	667.765	2.6685	3.89559	1.65255	48.6296	136.824	11.5979	18.1667	5.94822	47.0114	91.6626	45.5908	147.415	96.7515	50.7622	150.361	96.6724	50.5833	150.394	21.4166	5.10774	104.192
tl	Timor-Leste	SEAR	49.9796	72.9623	30.9514	249.142	205.014	320.32	6.41184	9.36027	3.97073	23.3271	65.633	5.56338	8.71438	2.85329	22.5508	43.9695	21.8694	70.7134	46.4106	24.35	72.1266	46.3727	24.2642	72.1423	10.2733	2.45013	49.9796
